# Supplementary material for: Human Hepatic Cancer Stem Cells (HCSCs) Markers Correlated With Immune Infiltrates Reveal Prognostic Significance of Hepatocellular Carcinoma
Source: Front Genet. 2020 Feb 28;11:112. doi: 10.3389/fgene.2020.00112 (PMC7058667; doi:10.3389/fgene.2020.00112)
Supplement: Supplementary file 8 [file Table_1.xlsx]

## Sheet: Sheet1
Relationship Between 14 HCSC Markers Expression and Immune Infiltration Level in HCC
Gene	variable	Purity	B Cell	CD8+ T Cell	CD4+ T Cell	Macrophage	Neutrophil	Dendritic Cell
CD90	partial.cor	-0.391407	0.163229	0.20289	0.303592	0.263885	0.134823	0.310279
	p	4.09604e-14	0.00239086	0.000158271	9.11172e-09	7.69479e-07	0.0121903	5.06331e-09
EpCAM	partial.cor	-0.160567	0.213969	0.119103	0.269707	0.357996	0.115452	0.1663
	p	0.00274115	6.3202e-05	0.0276381	3.8037e-07	9.51233e-12	0.0320477	0.00209387
CD133	partial.cor	-0.287234	0.26606	0.166044	0.318679	0.411325	0.208325	0.238723
	p	5.37145e-08	5.52138e-07	0.00206396	1.47121e-09	2.35488e-15	9.68788e-05	8.5815e-06
CD24	partial.cor	-0.10216	0.217975	0.204646	0.311054	0.391048	0.224869	0.261091
	p	0.0576455	4.55714e-05	0.000138334	3.74527e-09	6.61889e-14	2.4899e-05	1.05295e-06
CD13	partial.cor	0.103248	-0.0340803	-0.0565755	-0.0108803	-0.00357234	-0.0896437	-0.0545385
	p	0.0550226	0.528709	0.296823	0.840644	0.947596	0.09644	0.316014
CD34	partial.cor	-0.304005	0.00440198	0.155692	0.0865636	-0.0267041	0.0175144	0.199446
	p	7.85547e-09	0.935165	0.00389764	0.109005	0.623144	0.745816	0.000214486
SOX9	partial.cor	-0.111284	0.274286	0.113634	0.302399	0.277391	0.113978	0.182857
	p	0.0385519	2.36392e-07	0.0356788	1.04788e-08	1.92897e-07	0.0343215	0.000704256
ABCG2	partial.cor	0.0466954	-0.280937	-0.0884133	-0.273449	-0.256616	-0.134981	-0.175232
	p	0.386538	1.16604e-07	0.102625	2.58014e-07	1.57114e-06	0.012088	0.00117715
CD44	partial.cor	-0.473186	0.164154	0.216986	0.252991	0.310261	0.318163	0.361544
	p	1.04568e-20	0.00225606	5.20144e-05	2.00668e-06	4.8168e-09	1.48489e-09	6.15679e-12
ALDH1A1	partial.cor	0.0366519	-0.266515	-0.186821	-0.368617	-0.350691	-0.202461	-0.227541
	p	0.496804	5.27214e-07	0.00051487	1.63915e-12	2.64673e-11	0.000152977	2.27647e-05
ALDH3A1	partial.cor	0.0366519	-0.266515	-0.186821	-0.368617	-0.350691	-0.202461	-0.227541
	p	0.496804	5.27214e-07	0.00051487	1.63915e-12	2.64673e-11	0.000152977	2.27647e-05
KRT19	partial.cor	-0.242086	0.256634	0.253285	0.273399	0.388202	0.22792	0.238539
	p	5.24639e-06	1.41025e-06	2.09026e-06	2.59382e-07	1.03844e-13	1.91613e-05	8.72404e-06
SOX12	partial.cor	0.0712776	0.21462	0.124913	0.0990615	0.20797	0.0252982	0.0965639
	p	0.185927	5.99567e-05	0.0208522	0.0664841	0.000109416	0.639597	0.0753791
CD47	partial.cor	-0.164488	0.254858	0.274741	0.205542	0.26193	0.25979	0.303133
	p	0.00214412	1.67596e-06	2.44422e-07	0.000123323	9.34352e-07	9.97549e-07	1.17259e-08
