# Supplementary material for: Human Hepatic Cancer Stem Cells (HCSCs) Markers Correlated With Immune Infiltrates Reveal Prognostic Significance of Hepatocellular Carcinoma
Source: Front Genet. 2020 Feb 28;11:112. doi: 10.3389/fgene.2020.00112 (PMC7058667; doi:10.3389/fgene.2020.00112)
Supplement: Supplementary file 9 [file Table_2.xlsx]

## Sheet: Sheet1
The biological functions of the gene set
GOID	GOTerm	Ontology Source	Term PValue	Term PValue Corrected with Bonferroni step down	Group PValue	Group PValue Corrected with Bonferroni step down	GOLevels	GOGroups	% Associated Genes	Nr. Genes	Associated Genes Found
GO:0009653	anatomical structure morphogenesis	GO_BiologicalProcess-EBI-UniProt-GOA_27.02.2019_00h00	5.99195e-31	1.73707e-27	5.61292e-17	1.79614e-15	[2, 3]	Group34	20.8504	662	[AAMP, ABL1, ABL2, ACTA2, ACTG1, ACTL6A, ACTN1, ACTR2, ACVRL1, ADAM12, ADAM8, ADAM9, ADAMTS1, ADAMTS12, ADAMTS5, ADARB1, ADGRA2, ADGRF5, ADGRG1, ADNP, ADORA2B, AKT3, ALOX12, ALX4, AMHR2, ANTXR1, ANXA1, ANXA2, ANXA3, AP2M1, APELA, APLNR, APOBEC3C, APP, AQP1, ARC, ARHGAP18, ARHGAP22, ARHGEF15, ARHGEF18, ARID2, ARID5B, ASH1L, ASPN, ASXL1, AXL, B3GNT6, B4GALT5, BAK1, BARX2, BCL10, BCL11A, BCL2, BCOR,…
GO:0035295	tube development	GO_BiologicalProcess-EBI-UniProt-GOA_27.02.2019_00h00	4.3868e-25	1.2713e-21	5.61292e-17	1.79614e-15	[3, 4]	Group34	24.5312	314	[AAMP, ABL1, ACVRL1, ADAM12, ADAM8, ADAMTS12, ADAMTS2, ADGRA2, ADGRF5, ADGRG1, AKT3, ALOX12, ALX4, ANXA1, ANXA2, ANXA3, APELA, APLNR, APOBEC3C, AQP1, ARHGAP22, ARID2, ASH1L, ASXL1, BAK1, BCL10, BCL2, BMP5, BMP7, BMPR2, BSPH1, BTG1, C2CD3, C3AR1, CACNA1C, CALCRL, CARD10, CBFA2T2, CC2D2A, CCDC6, CCL2, CCN2, CCNB1, CD200, CD24, CD34, CDH11, CDH13, CDH5, CEP290, CER1, CHD8, CHN1, CHRFAM7A, CHRNA7, CI…
GO:0035239	tube morphogenesis	GO_BiologicalProcess-EBI-UniProt-GOA_27.02.2019_00h00	2.10003e-22	6.0838e-19	5.61292e-17	1.79614e-15	[3, 4, 5]	Group34	25.1203	261	[AAMP, ABL1, ACVRL1, ADAM12, ADAM8, ADAMTS12, ADGRA2, ADGRF5, ADGRG1, AKT3, ALOX12, ANXA1, ANXA2, ANXA3, APELA, APLNR, APOBEC3C, AQP1, ARHGAP22, ARID2, BAK1, BCL10, BCL2, BMP5, BMP7, BMPR2, BSPH1, BTG1, C2CD3, C3AR1, CALCRL, CARD10, CC2D2A, CCDC6, CCL2, CCN2, CD200, CD34, CDH11, CDH13, CDH5, CEP290, CHN1, CHRFAM7A, CHRNA7, CLEC14A, COL15A1, COL3A1, COL4A1, COL4A2, COL8A1, COL8A2, COMP, CSF1R, CSP…
GO:0001944	vasculature development	GO_BiologicalProcess-EBI-UniProt-GOA_27.02.2019_00h00	1.20493e-21	3.48949e-18	5.61292e-17	1.79614e-15	[4, 5, 6, 7]	Group34	25.9977	228	[AAMP, ABL1, ACTA2, ACVRL1, ADAM12, ADAM8, ADGRA2, ADGRF5, ADGRG1, AKT3, ANTXR1, ANXA1, ANXA2, ANXA3, APELA, APLNR, APOBEC3C, AQP1, ARHGAP22, ARHGEF15, ARID2, BAK1, BMP7, BMPR2, BSPH1, BTG1, C3AR1, CALCRL, CARD10, CCL2, CCN2, CD200, CD34, CDH11, CDH13, CDH5, CHN1, CHRFAM7A, CHRNA7, CLEC14A, COL15A1, COL1A1, COL1A2, COL3A1, COL4A1, COL4A2, COL5A1, COL8A1, COL8A2, COMP, CRKL, CSPG4, CYBB, DAB2IP, D…
GO:0072358	cardiovascular system development	GO_BiologicalProcess-EBI-UniProt-GOA_27.02.2019_00h00	2.24498e-21	6.49921e-18	5.61292e-17	1.79614e-15	[4, 5, 6]	Group34	25.8174	229	[AAMP, ABL1, ACTA2, ACVRL1, ADAM12, ADAM8, ADGRA2, ADGRF5, ADGRG1, AKT3, ANTXR1, ANXA1, ANXA2, ANXA3, APELA, APLNR, APOBEC3C, AQP1, ARHGAP22, ARHGEF15, ARID2, BAK1, BMP7, BMPR2, BSPH1, BTG1, C3AR1, CALCRL, CARD10, CCL2, CCN2, CD200, CD34, CDH11, CDH13, CDH5, CHN1, CHRFAM7A, CHRNA7, CLEC14A, COL15A1, COL1A1, COL1A2, COL3A1, COL4A1, COL4A2, COL5A1, COL8A1, COL8A2, COMP, CRKL, CSPG4, CYBB, DAB2IP, D…
GO:0030198	extracellular matrix organization	GO_BiologicalProcess-EBI-UniProt-GOA_27.02.2019_00h00	2.80532e-21	8.1186e-18	6.88282e-17	2.13367e-15	[4]	Group16	31.6397	137	[ABI3BP, ABL1, ADAM12, ADAM19, ADAM8, ADAMTS14, ADAMTS2, ADAMTS4, ADAMTS5, ANTXR1, ANXA2, APP, BGN, CAPN1, CAPN2, CCDC80, CCN2, CD200, CDH1, COL10A1, COL12A1, COL13A1, COL14A1, COL15A1, COL16A1, COL1A1, COL1A2, COL3A1, COL4A1, COL4A2, COL5A1, COL5A2, COL6A1, COL6A2, COL6A3, COL8A1, COL8A2, COL9A2, COLGALT1, COMP, CRISPLD2, CSPG4, CXXC1, DCN, DDR1, DMTF1, ELF3, ELN, EMILIN1, ENG, ETS1, FAP, FBN1, …
GO:0001568	blood vessel development	GO_BiologicalProcess-EBI-UniProt-GOA_27.02.2019_00h00	6.23266e-21	1.80311e-17	5.61292e-17	1.79614e-15	[3, 5, 6, 7, 8]	Group34	26.0404	219	[AAMP, ABL1, ACTA2, ACVRL1, ADAM12, ADAM8, ADGRA2, ADGRF5, ADGRG1, AKT3, ANTXR1, ANXA1, ANXA2, ANXA3, APELA, APLNR, APOBEC3C, AQP1, ARHGAP22, ARID2, BAK1, BMP7, BMPR2, BSPH1, BTG1, C3AR1, CALCRL, CARD10, CCL2, CCN2, CD200, CD34, CDH11, CDH13, CDH5, CHN1, CHRFAM7A, CHRNA7, CLEC14A, COL15A1, COL1A1, COL1A2, COL3A1, COL4A1, COL4A2, COL5A1, COL8A1, COL8A2, COMP, CRKL, CSPG4, CYBB, DAB2IP, DCN, DCTN5,…
GO:0048646	anatomical structure formation involved in morphogenesis	GO_BiologicalProcess-EBI-UniProt-GOA_27.02.2019_00h00	1.37211e-19	3.96813e-16	5.61292e-17	1.79614e-15	[2, 3, 4]	Group34	22.8614	310	[AAMP, ABL1, ACTG1, ACTL6A, ACTN1, ACVRL1, ADAM12, ADAM8, ADAM9, ADAMTS1, ADGRA2, ADGRG1, AKT3, ANXA1, ANXA2, ANXA3, APELA, APLNR, APOBEC3C, AQP1, ARHGAP22, ASXL1, BCL10, BHLHE41, BMP5, BMP7, BMPR2, BSPH1, BTG1, C3AR1, CALCRL, CAPN2, CARD10, CC2D2A, CCDC136, CCDC6, CCL2, CCN2, CD200, CD34, CDH11, CDH13, CDH5, CDK5R2, CDON, CEP290, CHN1, CHRFAM7A, CHRNA7, CLEC14A, CNNM4, CNOT2, CNOT3, COL12A1, COL…
GO:0007399	nervous system development	GO_BiologicalProcess-EBI-UniProt-GOA_27.02.2019_00h00	1.65378e-19	4.78108e-16	5.61292e-17	1.79614e-15	[4, 5]	Group34	19.6213	570	[ABL1, ABL2, ACTL6A, ACTR1B, ACTR2, ADAM23, ADARB1, ADD2, ADGRA2, ADGRG1, ADNP, ADNP2, ADORA2B, AKT3, ALK, ANKS1A, ANXA1, ANXA3, APBA2, APP, APPL2, AQP1, ARC, ARHGEF10, ARHGEF15, ARNT2, ASAP1, ASH1L, ASXL1, ATAT1, ATCAY, AXL, B3GNT6, B4GALT2, B4GALT5, BAK1, BCL10, BCL11A, BCL2, BCR, BEND6, BHLHE41, BLOC1S4, BMP5, BMP7, BMPR2, BMX, BPTF, BRINP3, BRSK1, BSPH1, BTBD3, C2CD3, CALM2, CAMSAP1, CAMSAP2,…
GO:0007275	multicellular organism development	GO_BiologicalProcess-EBI-UniProt-GOA_27.02.2019_00h00	3.65564e-19	1.05648e-15	5.61292e-17	1.79614e-15	[2, 3]	Group34	17.3049	1080	[AACS, AAMP, ABL1, ABL2, ACIN1, ACTA2, ACTL6A, ACTN1, ACTR1B, ACTR2, ACVRL1, ADAM12, ADAM18, ADAM19, ADAM23, ADAM8, ADAM9, ADAMTS1, ADAMTS12, ADAMTS2, ADAMTS4, ADAMTS5, ADAMTS7, ADAP2, ADARB1, ADD2, ADGRA2, ADGRF5, ADGRG1, ADNP, ADNP2, ADORA2B, ADSL, AKT3, ALK, ALOX12, ALOXE3, ALX4, AMHR2, ANKRD2, ANKS1A, ANTXR1, ANXA1, ANXA2, ANXA3, AP2M1, APBA2, APELA, APLNR, APOBEC3C, APP, APPL2, AQP1, ARC, AR…
GO:0072359	circulatory system development	GO_BiologicalProcess-EBI-UniProt-GOA_27.02.2019_00h00	1.96759e-18	5.68437e-15	2.0293e-22	7.10254e-21	[4, 5]	Group28	22.5497	306	[AAMP, ABL1, ACTA2, ACVRL1, ADAM12, ADAM8, ADAMTS1, ADAP2, ADGRA2, ADGRF5, ADGRG1, AKT3, ANTXR1, ANXA1, ANXA2, ANXA3, APELA, APLNR, APOBEC3C, AQP1, ARHGAP22, ARHGEF15, ARID2, ASH1L, ASXL1, BAK1, BCOR, BICC1, BMP5, BMP7, BMPR2, BSPH1, BTG1, BVES, C2CD3, C3AR1, CACNA1C, CAD, CALCRL, CARD10, CC2D2A, CCL2, CCM2L, CCN2, CCNB1, CD200, CD34, CDH11, CDH13, CDH5, CER1, CHN1, CHRFAM7A, CHRNA7, CLEC14A, COL…
GO:0072359	circulatory system development	GO_BiologicalProcess-EBI-UniProt-GOA_27.02.2019_00h00	1.96759e-18	5.68437e-15	5.61292e-17	1.79614e-15	[4, 5]	Group34	22.5497	306	[AAMP, ABL1, ACTA2, ACVRL1, ADAM12, ADAM8, ADAMTS1, ADAP2, ADGRA2, ADGRF5, ADGRG1, AKT3, ANTXR1, ANXA1, ANXA2, ANXA3, APELA, APLNR, APOBEC3C, AQP1, ARHGAP22, ARHGEF15, ARID2, ASH1L, ASXL1, BAK1, BCOR, BICC1, BMP5, BMP7, BMPR2, BSPH1, BTG1, BVES, C2CD3, C3AR1, CACNA1C, CAD, CALCRL, CARD10, CC2D2A, CCL2, CCM2L, CCN2, CCNB1, CD200, CD34, CDH11, CDH13, CDH5, CER1, CHN1, CHRFAM7A, CHRNA7, CLEC14A, COL…
GO:0048731	system development	GO_BiologicalProcess-EBI-UniProt-GOA_27.02.2019_00h00	7.50444e-18	2.16728e-14	5.61292e-17	1.79614e-15	[3, 4]	Group34	17.4392	982	[AACS, AAMP, ABL1, ABL2, ACIN1, ACTA2, ACTL6A, ACTN1, ACTR1B, ACTR2, ACVRL1, ADAM12, ADAM19, ADAM23, ADAM8, ADAM9, ADAMTS1, ADAMTS12, ADAMTS2, ADAMTS4, ADAMTS5, ADAMTS7, ADAP2, ADARB1, ADD2, ADGRA2, ADGRF5, ADGRG1, ADNP, ADNP2, ADORA2B, AKT3, ALK, ALOX12, ALOXE3, ALX4, AMHR2, ANKRD2, ANKS1A, ANTXR1, ANXA1, ANXA2, ANXA3, AP2M1, APBA2, APELA, APLNR, APOBEC3C, APP, APPL2, AQP1, ARC, ARHGAP22, ARHGEF…
GO:0048514	blood vessel morphogenesis	GO_BiologicalProcess-EBI-UniProt-GOA_27.02.2019_00h00	1.08217e-17	3.12422e-14	5.61292e-17	1.79614e-15	[4, 5, 6, 7, 8, 9]	Group34	25.7028	192	[AAMP, ABL1, ACVRL1, ADAM12, ADAM8, ADGRA2, ADGRF5, ADGRG1, AKT3, ANXA1, ANXA2, ANXA3, APELA, APLNR, APOBEC3C, AQP1, ARHGAP22, ARID2, BAK1, BMPR2, BSPH1, BTG1, C3AR1, CALCRL, CARD10, CCL2, CCN2, CD200, CD34, CDH11, CDH13, CDH5, CHN1, CHRFAM7A, CHRNA7, CLEC14A, COL15A1, COL3A1, COL4A1, COL4A2, COL8A1, COL8A2, COMP, CSPG4, CYBB, DAB2IP, DCN, DLL4, ECM1, ECSCR, EDNRA, EFNB2, EGR3, ELK3, EMILIN1, ENG…
GO:0050793	regulation of developmental process	GO_BiologicalProcess-EBI-UniProt-GOA_27.02.2019_00h00	1.12799e-17	3.25537e-14	3.55986e-19	1.21035e-17	[2, 3]	Group27	19.0506	602	[ABL1, ABL2, ACIN1, ACTR2, ACVRL1, ADAM12, ADAM8, ADAM9, ADAMTS12, ADAMTS7, ADGRA2, ADGRG1, ADNP, AKT3, ALK, ALOX12, ANKRD2, ANXA1, ANXA2, ANXA3, AP2M1, APELA, APLNR, APP, APPL2, AQP1, ARC, ARHGAP18, ARHGDIB, ARHGEF15, ARHGEF18, ASAP1, ASH1L, ASPN, ASXL1, ATAT1, AXL, B4GALT5, BCL11A, BCL2, BCOR, BCR, BEND6, BHLHE41, BMP2K, BMP5, BMP7, BMPR2, BMX, BRINP3, BRSK1, BSPH1, BTG1, BVES, C1QC, C3AR1, CAM…
GO:0050793	regulation of developmental process	GO_BiologicalProcess-EBI-UniProt-GOA_27.02.2019_00h00	1.12799e-17	3.25537e-14	5.61292e-17	1.79614e-15	[2, 3]	Group34	19.0506	602	[ABL1, ABL2, ACIN1, ACTR2, ACVRL1, ADAM12, ADAM8, ADAM9, ADAMTS12, ADAMTS7, ADGRA2, ADGRG1, ADNP, AKT3, ALK, ALOX12, ANKRD2, ANXA1, ANXA2, ANXA3, AP2M1, APELA, APLNR, APP, APPL2, AQP1, ARC, ARHGAP18, ARHGDIB, ARHGEF15, ARHGEF18, ASAP1, ASH1L, ASPN, ASXL1, ATAT1, AXL, B4GALT5, BCL11A, BCL2, BCOR, BCR, BEND6, BHLHE41, BMP2K, BMP5, BMP7, BMPR2, BMX, BRINP3, BRSK1, BSPH1, BTG1, BVES, C1QC, C3AR1, CAM…
GO:0043062	extracellular structure organization	GO_BiologicalProcess-EBI-UniProt-GOA_27.02.2019_00h00	6.88282e-17	1.98569e-13	6.88282e-17	2.13367e-15	[3]	Group16	27.8846	145	[ABI3BP, ABL1, ADAM12, ADAM19, ADAM8, ADAMTS14, ADAMTS2, ADAMTS4, ADAMTS5, ANTXR1, ANXA2, APP, BGN, BMP7, CAPN1, CAPN2, CCDC80, CCN2, CD200, CD34, CDH1, COL10A1, COL12A1, COL13A1, COL14A1, COL15A1, COL16A1, COL1A1, COL1A2, COL3A1, COL4A1, COL4A2, COL5A1, COL5A2, COL6A1, COL6A2, COL6A3, COL8A1, COL8A2, COL9A2, COLGALT1, COMP, CRISPLD2, CSPG4, CXXC1, DAB2IP, DCN, DDR1, DMTF1, ELF3, ELN, EMILIN1, EN…
GO:2000026	regulation of multicellular organismal development	GO_BiologicalProcess-EBI-UniProt-GOA_27.02.2019_00h00	1.28752e-16	3.7132e-13	5.61292e-17	1.79614e-15	[3, 4]	Group34	19.6032	494	[ABL1, ABL2, ACIN1, ACTR2, ACVRL1, ADAM12, ADAM8, ADAMTS12, ADAMTS7, ADGRA2, ADGRG1, ADNP, AKT3, ALK, ALOX12, ANXA1, ANXA2, ANXA3, AP2M1, APELA, APLNR, APP, APPL2, AQP1, ARC, ARHGDIB, ARHGEF15, ASAP1, ASH1L, ASPN, ASXL1, AXL, B4GALT5, BCL11A, BCL2, BCOR, BEND6, BHLHE41, BMP2K, BMP5, BMP7, BMPR2, BMX, BRINP3, BRSK1, BSPH1, BTG1, C1QC, C3AR1, CAMSAP2, CAPRIN1, CARD10, CARM1, CAVIN3, CBFA2T2, CCDC6,…
GO:0000981	DNA-binding transcription factor activity, RNA polymerase II-specific	GO_BiologicalProcess-EBI-UniProt-GOA_27.02.2019_00h00	2.15197e-16	6.20413e-13	2.4843e-09	4.47175e-08	[7, 8, 9, 10, 11, 12]	Group33	20.629	387	[ABL2, ACTR1B, ADNP, ADNP2, AEBP2, ALX4, ARID2, ARID3A, ARID5B, ARNT2, ASH1L, BARX2, BCL11A, BCL6B, BHLHE41, BNC2, BSPH1, CD200, CHN1, CIC, CSRNP2, CXXC1, DBX1, DBX2, DLGAP4, DLX4, DMRT1, DMTF1, DNMT3A, DNMT3B, DPF2, E2F4, E2F5, E2F6, EBF2, EGR2, EGR3, EHF, ELF1, ELF3, ELF4, ELK3, EMX2, EPAS1, ERG, ESX1, ETS1, ETV3, ETV5, ETV6, EVX2, FEV, FEZF1, FIZ1, FLI1, FOSL1, FOXB1, FOXD1, FOXF1, FOXF2, FOXM…
GO:0048468	cell development	GO_BiologicalProcess-EBI-UniProt-GOA_27.02.2019_00h00	2.36778e-16	6.82395e-13	5.61292e-17	1.79614e-15	[3, 4]	Group34	19.4275	509	[ABL1, ABL2, ACTA2, ACTG1, ACTN1, ACTR1B, ACTR2, ADARB1, ADGRA2, ADGRF5, ADGRG1, ADNP, ADORA2B, ALK, ANKS1A, ANTXR1, ANXA2, APP, APPL2, ARC, ARHGEF10, ARID5B, ASAP1, ASH1L, ASXL1, ATAT1, ATCAY, AXL, B3GNT6, B4GALT5, BCL11A, BCL2, BEND6, BHLHE41, BLOC1S4, BMP5, BMP7, BMP8A, BMPR2, BMX, BRINP3, BRSK1, BSPH1, BTBD3, BVES, CACNA1C, CALM2, CAMSAP1, CAMSAP2, CAPRIN1, CARM1, CARMIL1, CASP2, CBFA2T2, CCD…
GO:0050794	regulation of cellular process	GO_BiologicalProcess-EBI-UniProt-GOA_27.02.2019_00h00	2.47203e-16	7.12192e-13	2.4843e-09	4.47175e-08	[2, 3]	Group33	15.5925	1846	[AAAS, AACS, AAMP, ABCC1, ABCC4, ABHD17C, ABI3, ABL1, ABL2, ACIN1, ACTA2, ACTG1, ACTL6A, ACTN1, ACTR1B, ACTR2, ACVRL1, ADAM12, ADAM8, ADAM9, ADAMTS1, ADAMTS12, ADAMTS7, ADAP1, ADARB1, ADCY3, ADCY4, ADCY7, ADD2, ADGRA2, ADGRE1, ADGRF4, ADGRF5, ADGRG1, ADNP, ADNP2, ADORA2B, AEBP2, AFAP1, AGR3, AIM2, AKAP7, AKT3, ALK, ALOX12, ALOXE3, ALX4, AMHR2, ANAPC1, ANAPC4, ANAPC5, ANAPC7, ANKDD1B, ANKRD2, ANKR…
GO:0001525	angiogenesis	GO_BiologicalProcess-EBI-UniProt-GOA_27.02.2019_00h00	1.21924e-15	3.51141e-12	2.44717e-11	5.62849e-10	[3, 4, 5, 6, 7, 8, 9, 10]	Group31	25.8621	165	[AAMP, ABL1, ACVRL1, ADAM12, ADAM8, ADGRA2, ADGRG1, AKT3, ANXA1, ANXA2, ANXA3, APELA, APLNR, APOBEC3C, AQP1, ARHGAP22, BSPH1, BTG1, C3AR1, CALCRL, CARD10, CCL2, CCN2, CD200, CD34, CDH11, CDH13, CDH5, CHN1, CHRFAM7A, CHRNA7, CLEC14A, COL15A1, COL4A1, COL4A2, COL8A1, COL8A2, CSPG4, CYBB, DAB2IP, DCN, DLL4, ECM1, ECSCR, EDNRA, EFNB2, EGR3, ELK3, EMILIN1, ENG, EPAS1, EPHB3, ETS1, F3, FAM129B, FAP, FG…
GO:0001525	angiogenesis	GO_BiologicalProcess-EBI-UniProt-GOA_27.02.2019_00h00	1.21924e-15	3.51141e-12	5.61292e-17	1.79614e-15	[3, 4, 5, 6, 7, 8, 9, 10]	Group34	25.8621	165	[AAMP, ABL1, ACVRL1, ADAM12, ADAM8, ADGRA2, ADGRG1, AKT3, ANXA1, ANXA2, ANXA3, APELA, APLNR, APOBEC3C, AQP1, ARHGAP22, BSPH1, BTG1, C3AR1, CALCRL, CARD10, CCL2, CCN2, CD200, CD34, CDH11, CDH13, CDH5, CHN1, CHRFAM7A, CHRNA7, CLEC14A, COL15A1, COL4A1, COL4A2, COL8A1, COL8A2, CSPG4, CYBB, DAB2IP, DCN, DLL4, ECM1, ECSCR, EDNRA, EFNB2, EGR3, ELK3, EMILIN1, ENG, EPAS1, EPHB3, ETS1, F3, FAM129B, FAP, FG…
GO:0051252	regulation of RNA metabolic process	GO_BiologicalProcess-EBI-UniProt-GOA_27.02.2019_00h00	2.55048e-15	7.34283e-12	2.4843e-09	4.47175e-08	[4, 5, 6, 7]	Group33	17.686	801	[ABL1, ABL2, ACTA2, ACTG1, ACTL6A, ACTN1, ACTR1B, ACTR2, ACVRL1, ADAM8, ADARB1, ADNP, ADNP2, ADORA2B, AEBP2, AIM2, ALK, ALX4, AMHR2, ANKRD2, ANKRD49, ANXA3, ANXA4, APP, ARID2, ARID3A, ARID5B, ARNT2, ASAP1, ASH1L, ASXL1, ATXN7L3, BARX2, BCL10, BCL11A, BCL6B, BCL7A, BCL9, BCOR, BEND3, BEND6, BHLHE41, BICRA, BIRC5, BMP5, BMP7, BMP8A, BMPR2, BNC2, BPTF, BRD1, BRPF1, BSPH1, BTG1, BVES, C2orf81, CA9, C…
GO:1903506	regulation of nucleic acid-templated transcription	GO_BiologicalProcess-EBI-UniProt-GOA_27.02.2019_00h00	2.98445e-15	8.58925e-12	2.4843e-09	4.47175e-08	[6, 7, 8, 9]	Group33	17.8538	757	[ABL1, ABL2, ACTA2, ACTG1, ACTL6A, ACTN1, ACTR1B, ACTR2, ACVRL1, ADAM8, ADARB1, ADNP, ADNP2, ADORA2B, AEBP2, AIM2, ALK, ALX4, AMHR2, ANKRD2, ANKRD49, ANXA3, ANXA4, APP, ARID2, ARID3A, ARID5B, ARNT2, ASH1L, ASXL1, ATXN7L3, BARX2, BCL10, BCL11A, BCL6B, BCL7A, BCL9, BCOR, BEND3, BEND6, BHLHE41, BICRA, BIRC5, BMP5, BMP7, BMP8A, BMPR2, BNC2, BPTF, BRD1, BRPF1, BSPH1, BTG1, BVES, C2orf81, CA9, CACNA1C,…
GO:0006355	regulation of transcription, DNA-templated	GO_BiologicalProcess-EBI-UniProt-GOA_27.02.2019_00h00	4.50633e-15	1.29647e-11	2.4843e-09	4.47175e-08	[5, 6, 7, 8, 9, 10]	Group33	17.8717	744	[ABL1, ABL2, ACTA2, ACTG1, ACTL6A, ACTR1B, ACTR2, ACVRL1, ADAM8, ADNP, ADNP2, ADORA2B, AEBP2, AIM2, ALK, ALX4, AMHR2, ANKRD2, ANKRD49, ANXA3, ANXA4, APP, ARID2, ARID3A, ARID5B, ARNT2, ASH1L, ASXL1, ATXN7L3, BARX2, BCL10, BCL11A, BCL6B, BCL7A, BCL9, BCOR, BEND3, BHLHE41, BICRA, BIRC5, BMP5, BMP7, BMP8A, BMPR2, BNC2, BPTF, BRD1, BRPF1, BSPH1, BTG1, BVES, C2orf81, CA9, CACNA1C, CALM2, CARM1, CBFA2T2…
GO:2001141	regulation of RNA biosynthetic process	GO_BiologicalProcess-EBI-UniProt-GOA_27.02.2019_00h00	4.71179e-15	1.35511e-11	2.4843e-09	4.47175e-08	[5, 6, 7, 8]	Group33	17.816	757	[ABL1, ABL2, ACTA2, ACTG1, ACTL6A, ACTN1, ACTR1B, ACTR2, ACVRL1, ADAM8, ADARB1, ADNP, ADNP2, ADORA2B, AEBP2, AIM2, ALK, ALX4, AMHR2, ANKRD2, ANKRD49, ANXA3, ANXA4, APP, ARID2, ARID3A, ARID5B, ARNT2, ASH1L, ASXL1, ATXN7L3, BARX2, BCL10, BCL11A, BCL6B, BCL7A, BCL9, BCOR, BEND3, BEND6, BHLHE41, BICRA, BIRC5, BMP5, BMP7, BMP8A, BMPR2, BNC2, BPTF, BRD1, BRPF1, BSPH1, BTG1, BVES, C2orf81, CA9, CACNA1C,…
GO:0022008	neurogenesis	GO_BiologicalProcess-EBI-UniProt-GOA_27.02.2019_00h00	5.56352e-15	1.59951e-11	5.61292e-17	1.79614e-15	[4, 5, 6]	Group34	20.0801	401	[ABL1, ABL2, ACTR1B, ACTR2, ADARB1, ADGRG1, ADNP, ADNP2, ADORA2B, ALK, ANKS1A, ANXA1, APP, APPL2, ARC, ARHGEF10, ASAP1, ASH1L, ASXL1, ATAT1, ATCAY, AXL, B3GNT6, B4GALT5, BCL11A, BCL2, BEND6, BHLHE41, BLOC1S4, BMP5, BMP7, BMPR2, BMX, BRINP3, BRSK1, BTBD3, CALM2, CAMSAP1, CAMSAP2, CAPRIN1, CARM1, CBFA2T2, CCDC6, CCKAR, CCL2, CDC20, CDH1, CDH11, CDK5R2, CDKL5, CDON, CEP290, CHN1, CHRFAM7A, CHRNA7, C…
GO:0050906	detection of stimulus involved in sensory perception	GO_BiologicalProcess-EBI-UniProt-GOA_27.02.2019_00h00	7.29036e-15	2.09525e-11	2.84343e-12	6.82422e-11	[3, 5]	Group10	4.21793	24	[CACNB3, CCDC6, CST2, ELK3, FBXL19, ITGA2, KCNA1, LXN, MKKS, NTRK1, OR10H5, OR2H2, OR2I1P, OR3A2, OR51E1, OR5F1, OR6B3, PTCH1, PTPRR, SERPINE2, TAS2R4, TAS2R5, TPM3, TULP1]
GO:0097659	nucleic acid-templated transcription	GO_BiologicalProcess-EBI-UniProt-GOA_27.02.2019_00h00	7.57292e-15	2.1757e-11	2.4843e-09	4.47175e-08	[6, 7, 8]	Group33	17.6869	783	[ABL1, ABL2, ACTA2, ACTG1, ACTL6A, ACTN1, ACTR1B, ACTR2, ACVRL1, ADAM8, ADARB1, ADNP, ADNP2, ADORA2B, AEBP2, AIM2, ALK, ALX4, AMHR2, ANKRD2, ANKRD49, ANXA3, ANXA4, APP, ARID2, ARID3A, ARID5B, ARNT2, ASAP1, ASH1L, ASXL1, ATXN7L3, BARX2, BCL10, BCL11A, BCL6B, BCL7A, BCL9, BCOR, BEND3, BEND6, BHLHE41, BICRA, BIRC5, BMP5, BMP7, BMP8A, BMPR2, BNC2, BPTF, BRD1, BRPF1, BSPH1, BTG1, BVES, C2orf81, CA9, C…
GO:0009790	embryo development	GO_BiologicalProcess-EBI-UniProt-GOA_27.02.2019_00h00	1.17659e-14	3.37917e-11	5.61292e-17	1.79614e-15	[3, 4]	Group34	21.8901	271	[ABL1, ACTL6A, ACVRL1, ADGRF5, ALX4, APBA2, APELA, APLNR, ARID2, ARNT2, ASXL1, B4GALT5, BCL10, BCOR, BCR, BHLHE41, BMP5, BMP7, BMPR2, BPTF, BSPH1, C2CD3, CACNA1C, CAPN2, CC2D2A, CCDC24, CCDC6, CCNB1, CD200, CDON, CEP290, CER1, CHD8, CHEK1, CHN1, CNOT2, CNOT3, CNOT6, COL12A1, COL1A1, COL4A2, COL5A1, COL5A2, COL6A1, COL8A1, CRABP2, DACT1, DCHS1, DLL4, DNMT3A, DPPA3, DSCAML1, DYNLL1, EDNRA, EFEMP1, …
GO:0032774	RNA biosynthetic process	GO_BiologicalProcess-EBI-UniProt-GOA_27.02.2019_00h00	1.23033e-14	3.53227e-11	2.4843e-09	4.47175e-08	[5, 6, 7]	Group33	17.6418	784	[ABL1, ABL2, ACTA2, ACTG1, ACTL6A, ACTN1, ACTR1B, ACTR2, ACVRL1, ADAM8, ADARB1, ADNP, ADNP2, ADORA2B, AEBP2, AIM2, ALK, ALX4, AMHR2, ANKRD2, ANKRD49, ANXA3, ANXA4, APP, ARID2, ARID3A, ARID5B, ARNT2, ASAP1, ASH1L, ASXL1, ATXN7L3, BARX2, BCL10, BCL11A, BCL6B, BCL7A, BCL9, BCOR, BEND3, BEND6, BHLHE41, BICRA, BIRC5, BMP5, BMP7, BMP8A, BMPR2, BNC2, BPTF, BRD1, BRPF1, BSPH1, BTG1, BVES, C2orf81, CA9, C…
GO:0000902	cell morphogenesis	GO_BiologicalProcess-EBI-UniProt-GOA_27.02.2019_00h00	1.46864e-14	4.215e-11	5.61292e-17	1.79614e-15	[4, 5]	Group34	21.6718	280	[ABL1, ABL2, ACTN1, ACTR2, ADAM8, ADARB1, ADNP, ADORA2B, ANTXR1, ANXA1, APP, ARC, ARHGAP18, ARHGEF18, ASXL1, AXL, B3GNT6, B4GALT5, BCL11A, BCL2, BMP7, BMPR2, BMX, BRSK1, BTBD3, BVES, CALM2, CAMSAP1, CAPRIN1, CAPZB, CARMIL1, CCDC6, CCKAR, CCL2, CDC42EP1, CDC42EP3, CDC42EP4, CDC42EP5, CDH1, CDH11, CDH13, CDH24, CDH3, CDH5, CDH6, CDKL5, CHN1, CHRFAM7A, CHRNA7, CLDN3, CNP, COL12A1, COL14A1, COL6A1, C…
GO:0006351	transcription, DNA-templated	GO_BiologicalProcess-EBI-UniProt-GOA_27.02.2019_00h00	1.5575e-14	4.46847e-11	2.4843e-09	4.47175e-08	[5, 6, 7, 8, 9]	Group33	17.6699	772	[ABL1, ABL2, ACTA2, ACTG1, ACTL6A, ACTR1B, ACTR2, ACVRL1, ADAM8, ADNP, ADNP2, ADORA2B, AEBP2, AIM2, ALK, ALX4, AMHR2, ANKRD2, ANKRD49, ANXA3, ANXA4, APP, ARID2, ARID3A, ARID5B, ARNT2, ASAP1, ASH1L, ASXL1, ATXN7L3, BARX2, BCL10, BCL11A, BCL6B, BCL7A, BCL9, BCOR, BEND3, BHLHE41, BICRA, BIRC5, BMP5, BMP7, BMP8A, BMPR2, BNC2, BPTF, BRD1, BRPF1, BSPH1, BTG1, BVES, C2orf81, CA9, CACNA1C, CALM2, CARM1, …
GO:0007606	sensory perception of chemical stimulus	GO_BiologicalProcess-EBI-UniProt-GOA_27.02.2019_00h00	2.07163e-14	5.94144e-11	2.84343e-12	6.82422e-11	[5]	Group10	4.27807	24	[ADCY3, BBS1, CCDC6, CST2, DRD2, FBXL19, FZD2, GJB4, ITPR3, MKKS, NR2E3, NXNL2, OR10H5, OR2H2, OR2I1P, OR3A2, OR51E1, OR5F1, OR6B3, PLCB2, PTCH1, SCNN1A, TAS2R4, TAS2R5]
GO:0003700	DNA-binding transcription factor activity	GO_BiologicalProcess-EBI-UniProt-GOA_27.02.2019_00h00	2.41348e-14	6.91944e-11	2.4843e-09	4.47175e-08	[6, 7, 8, 9, 10, 11]	Group33	19.2214	474	[ABL2, ACTR1B, ADAM8, ADNP, ADNP2, AEBP2, AIM2, ALK, ALX4, ANXA3, ANXA4, APP, ARID2, ARID3A, ARID5B, ARNT2, ASH1L, BARX2, BCL10, BCL11A, BCL6B, BHLHE41, BMP7, BNC2, BSPH1, BVES, CARM1, CBFA2T2, CD200, CHN1, CIC, CRTC3, CSRNP2, CXXC1, DAB2IP, DBX1, DBX2, DHX9, DLGAP4, DLX4, DMRT1, DMTF1, DNMT3A, DNMT3B, DPF2, E2F4, E2F5, E2F6, EBF2, EGR2, EGR3, EHF, ELF1, ELF3, ELF4, ELK3, EMX2, EPAS1, EPHA3, ERG,…
GO:0048699	generation of neurons	GO_BiologicalProcess-EBI-UniProt-GOA_27.02.2019_00h00	4.45469e-14	1.27671e-10	5.61292e-17	1.79614e-15	[5, 6, 7]	Group34	20.0962	376	[ABL1, ABL2, ACTR1B, ACTR2, ADARB1, ADGRG1, ADNP, ADNP2, ADORA2B, ALK, ANKS1A, APP, APPL2, ARC, ASAP1, ASH1L, ASXL1, ATAT1, ATCAY, AXL, B3GNT6, B4GALT5, BCL11A, BCL2, BEND6, BHLHE41, BLOC1S4, BMP5, BMP7, BMPR2, BMX, BRINP3, BRSK1, BTBD3, CALM2, CAMSAP1, CAMSAP2, CAPRIN1, CARM1, CBFA2T2, CCDC6, CCKAR, CDC20, CDH1, CDH11, CDK5R2, CDKL5, CDON, CEP290, CHN1, CHRFAM7A, CHRNA7, CLCF1, CNOT6, CNP, COL3A…
GO:0030030	cell projection organization	GO_BiologicalProcess-EBI-UniProt-GOA_27.02.2019_00h00	5.5881e-14	1.60099e-10	3.55986e-19	1.21035e-17	[3]	Group27	20.0318	378	[ABCC4, ABL1, ABL2, ACTR1B, ACTR2, ADARB1, ADNP, ADORA2B, APP, ARC, ARHGEF4, ARMC9, ASAP1, ASXL1, ATAT1, ATCAY, B3GNT6, B4GALT5, B9D2, BBS1, BCL11A, BCL2, BLOC1S4, BMP5, BMP7, BMPR2, BMX, BRSK1, BTBD3, C2CD3, C5orf30, CALM2, CAMSAP1, CAMSAP2, CAPRIN1, CAPZB, CARM1, CARMIL1, CBFA2T2, CC2D2A, CCDC6, CCKAR, CD2AP, CDC20, CDC42EP1, CDC42EP3, CDC42EP4, CDC42EP5, CDH1, CDH11, CDH13, CDKL5, CEP164, CEP2…
GO:0030030	cell projection organization	GO_BiologicalProcess-EBI-UniProt-GOA_27.02.2019_00h00	5.5881e-14	1.60099e-10	5.61292e-17	1.79614e-15	[3]	Group34	20.0318	378	[ABCC4, ABL1, ABL2, ACTR1B, ACTR2, ADARB1, ADNP, ADORA2B, APP, ARC, ARHGEF4, ARMC9, ASAP1, ASXL1, ATAT1, ATCAY, B3GNT6, B4GALT5, B9D2, BBS1, BCL11A, BCL2, BLOC1S4, BMP5, BMP7, BMPR2, BMX, BRSK1, BTBD3, C2CD3, C5orf30, CALM2, CAMSAP1, CAMSAP2, CAPRIN1, CAPZB, CARM1, CARMIL1, CBFA2T2, CC2D2A, CCDC6, CCKAR, CD2AP, CDC20, CDC42EP1, CDC42EP3, CDC42EP4, CDC42EP5, CDH1, CDH11, CDH13, CDKL5, CEP164, CEP2…
GO:0051239	regulation of multicellular organismal process	GO_BiologicalProcess-EBI-UniProt-GOA_27.02.2019_00h00	5.90187e-14	1.6903e-10	1.74944e-12	4.54854e-11	[2, 3]	Group24	17.946	678	[AAMP, ABL1, ABL2, ACIN1, ACTR2, ACVRL1, ADAM12, ADAM8, ADAM9, ADAMTS12, ADAMTS5, ADAMTS7, ADCY7, ADGRA2, ADGRG1, ADNP, ADORA2B, AIM2, AKT3, ALK, ALOX12, ANKRD2, ANXA1, ANXA2, ANXA3, ANXA4, AP2M1, APELA, APLNR, APOBEC3C, APP, APPL2, AQP1, ARC, ARHGDIB, ARHGEF15, ASAP1, ASB1, ASH1L, ASPN, ASXL1, ATP1A1, ATP1B3, ATP2A1, AXL, B4GALT5, BCL10, BCL11A, BCL2, BCOR, BCR, BEND6, BHLHE41, BMP2K, BMP5, BMP7…
GO:0051239	regulation of multicellular organismal process	GO_BiologicalProcess-EBI-UniProt-GOA_27.02.2019_00h00	5.90187e-14	1.6903e-10	1.83455e-16	5.50365e-15	[2, 3]	Group29	17.946	678	[AAMP, ABL1, ABL2, ACIN1, ACTR2, ACVRL1, ADAM12, ADAM8, ADAM9, ADAMTS12, ADAMTS5, ADAMTS7, ADCY7, ADGRA2, ADGRG1, ADNP, ADORA2B, AIM2, AKT3, ALK, ALOX12, ANKRD2, ANXA1, ANXA2, ANXA3, ANXA4, AP2M1, APELA, APLNR, APOBEC3C, APP, APPL2, AQP1, ARC, ARHGDIB, ARHGEF15, ASAP1, ASB1, ASH1L, ASPN, ASXL1, ATP1A1, ATP1B3, ATP2A1, AXL, B4GALT5, BCL10, BCL11A, BCL2, BCOR, BCR, BEND6, BHLHE41, BMP2K, BMP5, BMP7…
GO:0051239	regulation of multicellular organismal process	GO_BiologicalProcess-EBI-UniProt-GOA_27.02.2019_00h00	5.90187e-14	1.6903e-10	1.13845e-17	3.75689e-16	[2, 3]	Group32	17.946	678	[AAMP, ABL1, ABL2, ACIN1, ACTR2, ACVRL1, ADAM12, ADAM8, ADAM9, ADAMTS12, ADAMTS5, ADAMTS7, ADCY7, ADGRA2, ADGRG1, ADNP, ADORA2B, AIM2, AKT3, ALK, ALOX12, ANKRD2, ANXA1, ANXA2, ANXA3, ANXA4, AP2M1, APELA, APLNR, APOBEC3C, APP, APPL2, AQP1, ARC, ARHGDIB, ARHGEF15, ASAP1, ASB1, ASH1L, ASPN, ASXL1, ATP1A1, ATP1B3, ATP2A1, AXL, B4GALT5, BCL10, BCL11A, BCL2, BCOR, BCR, BEND6, BHLHE41, BMP2K, BMP5, BMP7…
GO:0051239	regulation of multicellular organismal process	GO_BiologicalProcess-EBI-UniProt-GOA_27.02.2019_00h00	5.90187e-14	1.6903e-10	5.61292e-17	1.79614e-15	[2, 3]	Group34	17.946	678	[AAMP, ABL1, ABL2, ACIN1, ACTR2, ACVRL1, ADAM12, ADAM8, ADAM9, ADAMTS12, ADAMTS5, ADAMTS7, ADCY7, ADGRA2, ADGRG1, ADNP, ADORA2B, AIM2, AKT3, ALK, ALOX12, ANKRD2, ANXA1, ANXA2, ANXA3, ANXA4, AP2M1, APELA, APLNR, APOBEC3C, APP, APPL2, AQP1, ARC, ARHGDIB, ARHGEF15, ASAP1, ASB1, ASH1L, ASPN, ASXL1, ATP1A1, ATP1B3, ATP2A1, AXL, B4GALT5, BCL10, BCL11A, BCL2, BCOR, BCR, BEND6, BHLHE41, BMP2K, BMP5, BMP7…
GO:0032989	cellular component morphogenesis	GO_BiologicalProcess-EBI-UniProt-GOA_27.02.2019_00h00	5.96274e-14	1.70713e-10	5.61292e-17	1.79614e-15	[3, 4]	Group34	21.0822	300	[ABL1, ABL2, ACTG1, ACTN1, ACTR2, ADAM8, ADARB1, ADNP, ADORA2B, ANTXR1, ANXA1, APP, ARC, ARHGAP18, ARHGEF18, ASXL1, AXL, B3GNT6, B4GALT5, BCL11A, BCL2, BMP7, BMPR2, BMX, BRSK1, BTBD3, BVES, CALM2, CAMSAP1, CAPRIN1, CAPZB, CARMIL1, CCDC136, CCDC6, CCKAR, CCL2, CDC42EP1, CDC42EP3, CDC42EP4, CDC42EP5, CDH1, CDH11, CDH13, CDH24, CDH3, CDH5, CDH6, CDKL5, CHN1, CHRFAM7A, CHRNA7, CLDN3, CNP, COL12A1, CO…
GO:0016477	cell migration	GO_BiologicalProcess-EBI-UniProt-GOA_27.02.2019_00h00	6.0345e-14	1.72707e-10	2.44717e-11	5.62849e-10	[3, 4]	Group31	20.0211	379	[AAMP, ABCC1, ABI3, ABL1, ABL2, ACVRL1, ADAM12, ADAM8, ADAM9, ADAMTS1, ADAMTS12, ADARB1, ADD2, ADGRA2, ADGRG1, AKT3, ALOX12, ANKS1A, ANXA1, ANXA3, APELA, APP, APPL2, ARC, ARHGDIB, ARID2, ARID5B, ARPC5L, ASH1L, ASXL1, ATP1B3, AXL, BCL2, BCR, BMP5, BMP7, BMPR2, BMX, BTG1, BVES, C3AR1, C5orf30, CARD10, CARMIL1, CAVIN3, CCAR1, CCDC6, CCKAR, CCL2, CCN2, CCR5, CD200, CD24, CD248, CD274, CD2AP, CD34, CD…
GO:0006357	regulation of transcription by RNA polymerase II	GO_BiologicalProcess-EBI-UniProt-GOA_27.02.2019_00h00	6.89096e-14	1.9715e-10	2.4843e-09	4.47175e-08	[6, 7, 8, 9, 10, 11]	Group33	18.3743	590	[ABL1, ABL2, ACTG1, ACTL6A, ACTR1B, ACTR2, ACVRL1, ADNP, ADNP2, AEBP2, ALX4, AMHR2, ANKRD2, ANXA4, APP, ARID2, ARID3A, ARID5B, ARNT2, ASH1L, ASXL1, BARX2, BCL11A, BCL6B, BCL9, BCOR, BEND3, BHLHE41, BMP5, BMP7, BMP8A, BMPR2, BNC2, BPTF, BSPH1, CA9, CARM1, CBFA2T2, CBX2, CBX5, CCL2, CD200, CDH11, CDH13, CDON, CER1, CHD3, CHD4, CHD8, CHEK1, CHN1, CIAO1, CIC, CNOT2, COLEC12, COMP, CRTC3, CSRNP2, CTBP…
GO:0030182	neuron differentiation	GO_BiologicalProcess-EBI-UniProt-GOA_27.02.2019_00h00	9.88669e-14	2.82759e-10	5.61292e-17	1.79614e-15	[4, 6, 7, 8]	Group34	20.342	345	[ABL1, ABL2, ACTR1B, ACTR2, ADARB1, ADNP, ADNP2, ADORA2B, ALK, ANKS1A, APP, ARC, ASAP1, ASH1L, ASXL1, ATAT1, ATCAY, B3GNT6, B4GALT5, BCL11A, BCL2, BEND6, BLOC1S4, BMP5, BMP7, BMPR2, BMX, BRINP3, BRSK1, BTBD3, CALM2, CAMSAP1, CAMSAP2, CAPRIN1, CARM1, CBFA2T2, CCDC6, CCKAR, CDC20, CDH1, CDH11, CDKL5, CDON, CEP290, CHN1, CHRFAM7A, CHRNA7, CNP, CPNE5, CRABP2, CRH, CRKL, CRMP1, CSF1R, CSNK1D, CSNK1E, …
GO:0019219	regulation of nucleobase-containing compound metabolic process	GO_BiologicalProcess-EBI-UniProt-GOA_27.02.2019_00h00	1.34304e-13	3.83975e-10	2.4843e-09	4.47175e-08	[4, 5]	Group33	17.2766	845	[AAAS, ABL1, ABL2, ACTA2, ACTG1, ACTL6A, ACTN1, ACTR1B, ACTR2, ACVRL1, ADAM8, ADARB1, ADNP, ADNP2, ADORA2B, AEBP2, AIM2, ALK, ALX4, AMHR2, ANKRD2, ANKRD49, ANTXR1, ANXA3, ANXA4, APP, ARID2, ARID3A, ARID5B, ARNT2, ASAP1, ASH1L, ASXL1, ATXN7L3, BARX2, BCL10, BCL11A, BCL6B, BCL7A, BCL9, BCOR, BEND3, BEND6, BHLHE41, BICRA, BIRC5, BMP5, BMP7, BMP8A, BMPR2, BNC2, BPTF, BRD1, BRPF1, BSPH1, BTG1, BVES, C…
GO:0000904	cell morphogenesis involved in differentiation	GO_BiologicalProcess-EBI-UniProt-GOA_27.02.2019_00h00	3.43528e-13	9.81802e-10	5.61292e-17	1.79614e-15	[4, 5, 6]	Group34	22.7917	209	[ABL1, ABL2, ACTN1, ACTR2, ADARB1, ADNP, ANTXR1, APP, ARC, ASXL1, AXL, B3GNT6, B4GALT5, BCL2, BMP7, BMPR2, BMX, BRSK1, BTBD3, BVES, CALM2, CAPRIN1, CARMIL1, CCDC6, CCKAR, CDH11, CDKL5, CHN1, CHRFAM7A, CHRNA7, CLDN3, CNP, COL12A1, COL14A1, COL6A1, COL6A2, COL6A3, CRABP2, CRKL, CRMP1, CSF1R, CTNND2, CXCR4, CXXC1, DBN1, DCDC2, DENR, DHX15, DMRT1, DMTN, DOK1, DPYSL5, DRAXIN, DRD2, DSCAML1, EFNB1, EFN…
GO:0006366	transcription by RNA polymerase II	GO_BiologicalProcess-EBI-UniProt-GOA_27.02.2019_00h00	4.0578e-13	1.15931e-09	2.4843e-09	4.47175e-08	[6, 7, 8, 9, 10]	Group33	18.0905	612	[ABL1, ABL2, ACTG1, ACTL6A, ACTR1B, ACTR2, ACVRL1, ADNP, ADNP2, AEBP2, ALX4, AMHR2, ANKRD2, ANXA4, APP, ARID2, ARID3A, ARID5B, ARNT2, ASAP1, ASH1L, ASXL1, BARX2, BCL11A, BCL6B, BCL9, BCOR, BEND3, BHLHE41, BMP5, BMP7, BMP8A, BMPR2, BNC2, BPTF, BSPH1, CA9, CARM1, CBFA2T2, CBX2, CBX5, CCL2, CCN2, CCNB1, CD200, CDH11, CDH13, CDK4, CDON, CER1, CHD3, CHD4, CHD8, CHEK1, CHN1, CIAO1, CIC, CNOT2, CNOT6, C…
GO:0022603	regulation of anatomical structure morphogenesis	GO_BiologicalProcess-EBI-UniProt-GOA_27.02.2019_00h00	6.67354e-13	1.90596e-09	5.61292e-17	1.79614e-15	[3, 4]	Group34	21.1171	276	[ABL1, ACTR2, ACVRL1, ADAM12, ADAM9, ADAMTS12, ADGRA2, ADNP, AKT3, ALOX12, ANXA1, ANXA3, AP2M1, APELA, APLNR, AQP1, ARC, ARHGAP18, ARHGEF18, ASPN, ASXL1, BCL11A, BCL2, BCOR, BCR, BMP7, BMPR2, BRSK1, BSPH1, BTG1, BVES, C3AR1, CAMSAP1, CAPN2, CAPRIN1, CAPZB, CARD10, CARM1, CARMIL1, CCDC6, CCL2, CD200, CD34, CDC42EP1, CDC42EP3, CDC42EP4, CDC42EP5, CDH11, CDH5, CDKL5, CHN1, CHRFAM7A, CHRNA7, COL4A2, …
GO:0120036	plasma membrane bounded cell projection organization	GO_BiologicalProcess-EBI-UniProt-GOA_27.02.2019_00h00	8.31177e-13	2.37301e-09	3.55986e-19	1.21035e-17	[4]	Group27	19.7945	366	[ABCC4, ABL1, ABL2, ACTR1B, ACTR2, ADARB1, ADNP, ADORA2B, APP, ARC, ARHGEF4, ARMC9, ASAP1, ASXL1, ATAT1, ATCAY, B3GNT6, B4GALT5, B9D2, BBS1, BCL11A, BCL2, BLOC1S4, BMP5, BMP7, BMPR2, BMX, BRSK1, BTBD3, C2CD3, C5orf30, CALM2, CAMSAP1, CAMSAP2, CAPRIN1, CAPZB, CARM1, CARMIL1, CBFA2T2, CC2D2A, CCDC6, CCKAR, CD2AP, CDC20, CDC42EP1, CDC42EP3, CDC42EP4, CDC42EP5, CDH1, CDH11, CDH13, CDKL5, CEP164, CEP2…
GO:0120036	plasma membrane bounded cell projection organization	GO_BiologicalProcess-EBI-UniProt-GOA_27.02.2019_00h00	8.31177e-13	2.37301e-09	5.61292e-17	1.79614e-15	[4]	Group34	19.7945	366	[ABCC4, ABL1, ABL2, ACTR1B, ACTR2, ADARB1, ADNP, ADORA2B, APP, ARC, ARHGEF4, ARMC9, ASAP1, ASXL1, ATAT1, ATCAY, B3GNT6, B4GALT5, B9D2, BBS1, BCL11A, BCL2, BLOC1S4, BMP5, BMP7, BMPR2, BMX, BRSK1, BTBD3, C2CD3, C5orf30, CALM2, CAMSAP1, CAMSAP2, CAPRIN1, CAPZB, CARM1, CARMIL1, CBFA2T2, CC2D2A, CCDC6, CCKAR, CD2AP, CDC20, CDC42EP1, CDC42EP3, CDC42EP4, CDC42EP5, CDH1, CDH11, CDH13, CDKL5, CEP164, CEP2…
GO:2000112	regulation of cellular macromolecule biosynthetic process	GO_BiologicalProcess-EBI-UniProt-GOA_27.02.2019_00h00	8.49636e-13	2.42486e-09	2.4843e-09	4.47175e-08	[5, 6]	Group33	17.2516	811	[ABL1, ABL2, ACTA2, ACTG1, ACTL6A, ACTR1B, ACTR2, ACVRL1, ADAM8, ADNP, ADNP2, ADORA2B, AEBP2, AIM2, ALK, ALX4, AMHR2, ANKRD2, ANKRD49, ANTXR1, ANXA3, ANXA4, APP, ARID2, ARID3A, ARID5B, ARNT2, ASH1L, ASXL1, ATXN2, ATXN7L3, BARX2, BCL10, BCL11A, BCL2, BCL6B, BCL7A, BCL9, BCOR, BEND3, BHLHE41, BICRA, BIRC5, BMP5, BMP7, BMP8A, BMPR2, BNC2, BPTF, BRD1, BRPF1, BSPH1, BTG1, BVES, C1QTNF2, C2orf81, C8orf…
GO:0009887	animal organ morphogenesis	GO_BiologicalProcess-EBI-UniProt-GOA_27.02.2019_00h00	1.35013e-12	3.85193e-09	2.0293e-22	7.10254e-21	[3, 4, 5, 6]	Group28	21.1401	267	[ABL1, ACTA2, ACVRL1, ADAMTS1, ADAMTS5, ADARB1, AKT3, ALX4, ANXA2, AP2M1, AQP1, ARID2, ARID5B, ASH1L, ASPN, ASXL1, BAK1, BARX2, BCL2, BCOR, BCR, BHLHE41, BMP5, BMP7, BMPR2, C2CD3, CAPN1, CARM1, CCL2, CCM2L, CCN2, CD34, CDON, CDSN, CEP290, CER1, CHN1, CHSY1, CNNM4, COL12A1, COL13A1, COL14A1, COL1A1, COL1A2, COL3A1, COL5A1, COL5A2, COL6A1, COL6A2, COL6A3, COL8A1, COL8A2, COMP, CRKL, CSF1R, CSPG4, C…
GO:0009887	animal organ morphogenesis	GO_BiologicalProcess-EBI-UniProt-GOA_27.02.2019_00h00	1.35013e-12	3.85193e-09	2.54803e-15	7.38928e-14	[3, 4, 5, 6]	Group30	21.1401	267	[ABL1, ACTA2, ACVRL1, ADAMTS1, ADAMTS5, ADARB1, AKT3, ALX4, ANXA2, AP2M1, AQP1, ARID2, ARID5B, ASH1L, ASPN, ASXL1, BAK1, BARX2, BCL2, BCOR, BCR, BHLHE41, BMP5, BMP7, BMPR2, C2CD3, CAPN1, CARM1, CCL2, CCM2L, CCN2, CD34, CDON, CDSN, CEP290, CER1, CHN1, CHSY1, CNNM4, COL12A1, COL13A1, COL14A1, COL1A1, COL1A2, COL3A1, COL5A1, COL5A2, COL6A1, COL6A2, COL6A3, COL8A1, COL8A2, COMP, CRKL, CSF1R, CSPG4, C…
GO:0009887	animal organ morphogenesis	GO_BiologicalProcess-EBI-UniProt-GOA_27.02.2019_00h00	1.35013e-12	3.85193e-09	5.61292e-17	1.79614e-15	[3, 4, 5, 6]	Group34	21.1401	267	[ABL1, ACTA2, ACVRL1, ADAMTS1, ADAMTS5, ADARB1, AKT3, ALX4, ANXA2, AP2M1, AQP1, ARID2, ARID5B, ASH1L, ASPN, ASXL1, BAK1, BARX2, BCL2, BCOR, BCR, BHLHE41, BMP5, BMP7, BMPR2, C2CD3, CAPN1, CARM1, CCL2, CCM2L, CCN2, CD34, CDON, CDSN, CEP290, CER1, CHN1, CHSY1, CNNM4, COL12A1, COL13A1, COL14A1, COL1A1, COL1A2, COL3A1, COL5A1, COL5A2, COL6A1, COL6A2, COL6A3, COL8A1, COL8A2, COMP, CRKL, CSF1R, CSPG4, C…
GO:0016491	oxidoreductase activity	GO_BiologicalProcess-EBI-UniProt-GOA_27.02.2019_00h00	1.5303e-12	4.36442e-09	1.5303e-12	4.13182e-11	[3]	Group04	7.0122	69	[ABCC4, ABL1, ABL2, ADO, ALDH1L2, ALDH3B1, ALKBH8, ALOX12, ALOXE3, AOC3, ASPHD1, ASPHD2, CALM2, CD200, CDH11, CDH3, CHST2, CHST4, CTBP2, CYB561, CYBB, CYP4F8, DNAJC10, DYNLL1, FA2H, FAR1, FTMT, GLRX3, GPX8, HEPH, HPDL, ITGB2, KDM1A, KDM5B, LOXL1, LOXL2, LOXL3, MDH1B, MEOX1, MOXD1, MPRIP, MSRB3, MTHFD2, NDOR1, P3H1, P3H2, P3H3, P4HTM, PCYOX1L, PDGFB, PDP1, PHF2, PTGIS, PXDN, SCD5, SDR16C5, SMOX, S…
GO:0010556	regulation of macromolecule biosynthetic process	GO_BiologicalProcess-EBI-UniProt-GOA_27.02.2019_00h00	2.35754e-12	6.72134e-09	2.4843e-09	4.47175e-08	[4, 5]	Group33	17.1275	830	[ABL1, ABL2, ACTA2, ACTG1, ACTL6A, ACTN1, ACTR1B, ACTR2, ACVRL1, ADAM8, ADARB1, ADNP, ADNP2, ADORA2B, AEBP2, AIM2, ALK, ALX4, AMHR2, ANKRD2, ANKRD49, ANTXR1, ANXA3, ANXA4, APP, ARID2, ARID3A, ARID5B, ARNT2, ASB1, ASH1L, ASXL1, ATXN2, ATXN7L3, BARX2, BCL10, BCL11A, BCL2, BCL6B, BCL7A, BCL9, BCOR, BEND3, BEND6, BHLHE41, BICRA, BIRC5, BMP5, BMP7, BMP8A, BMPR2, BNC2, BPTF, BRD1, BRPF1, BSPH1, BTG1, B…
GO:0044248	cellular catabolic process	GO_BiologicalProcess-EBI-UniProt-GOA_27.02.2019_00h00	2.81015e-12	8.00892e-09	2.25543e-12	5.63859e-11	[3]	Group11	10.0212	284	[AAAS, ABHD3, ABL1, ABL2, ACTR1B, ADAM12, ADAM8, ADAM9, ADAMTS12, ADAMTS7, ADARB1, ADO, ADPGK, ALDH1L2, ALDH3B1, AMPD3, ANAPC1, ANAPC4, ANAPC5, ANAPC7, ANXA2, AP2M1, APOBEC3C, APOBEC3G, ARRDC1, ATAT1, ATCAY, ATG4B, ATP13A2, BCL2, BGN, BUB1B, BVES, CAD, CALM2, CAPN1, CAPN2, CBL, CCNB1, CCNF, CD2AP, CDC20, CDH1, CDH11, CHMP3, CHMP4B, CHMP4C, CHST2, CNOT10, CNOT11, CNOT2, CNOT3, CNOT6, CNOT9, CNP, C…
GO:0031326	regulation of cellular biosynthetic process	GO_BiologicalProcess-EBI-UniProt-GOA_27.02.2019_00h00	4.043e-12	1.15185e-08	2.4843e-09	4.47175e-08	[4, 5]	Group33	16.9953	862	[AAAS, ABL1, ABL2, ACTA2, ACTG1, ACTL6A, ACTN1, ACTR1B, ACTR2, ACVRL1, ADAM8, ADARB1, ADGRF5, ADNP, ADNP2, ADORA2B, AEBP2, AIM2, ALK, ALX4, AMHR2, ANKRD2, ANKRD49, ANTXR1, ANXA1, ANXA3, ANXA4, APP, ARID2, ARID3A, ARID5B, ARNT2, ASB1, ASH1L, ASXL1, ATP1A1, ATXN2, ATXN7L3, BARX2, BCL10, BCL11A, BCL2, BCL6B, BCL7A, BCL9, BCOR, BEND3, BEND6, BHLHE41, BICRA, BIRC5, BMP5, BMP7, BMP8A, BMPR2, BNC2, BPTF…
GO:0009888	tissue development	GO_BiologicalProcess-EBI-UniProt-GOA_27.02.2019_00h00	5.90354e-12	1.68133e-08	5.61292e-17	1.79614e-15	[3]	Group34	18.7144	460	[AACS, ABL1, ACTA2, ACTR1B, ACVRL1, ADAM12, ADAM9, ADAMTS12, ADAMTS7, ADARB1, ALOX12, ALX4, ANKRD2, ANXA1, ANXA2, ANXA4, AP2M1, APELA, ARC, ARID2, ARID5B, ASAP1, ASH1L, ASPN, ASXL1, ATP2C2, BARX2, BCCIP, BCL10, BCL2, BCL9, BCOR, BHLHE41, BMP2K, BMP5, BMP7, BMP8A, BMPR2, BMX, BNC2, BPTF, BRSK1, BSPH1, BTG1, BVES, C2CD3, CA9, CACNA1C, CAPN1, CARM1, CASP6, CBFA2T2, CC2D2A, CCDC6, CCM2L, CCN2, CCNB1,…
GO:0051171	regulation of nitrogen compound metabolic process	GO_BiologicalProcess-EBI-UniProt-GOA_27.02.2019_00h00	6.1759e-12	1.75828e-08	1.83455e-16	5.50365e-15	[3, 4]	Group29	16.3888	1111	[AAAS, ABL1, ABL2, ACTA2, ACTG1, ACTL6A, ACTN1, ACTR1B, ACTR2, ACVRL1, ADAM12, ADAM8, ADAM9, ADARB1, ADCY3, ADCY4, ADCY7, ADNP, ADNP2, ADORA2B, AEBP2, AIM2, ALK, ALOX12, ALX4, AMHR2, ANKRD2, ANKRD49, ANTXR1, ANXA2, ANXA3, ANXA4, ANXA8, APELA, APLNR, APOBEC3C, APP, APPL2, AQP1, ARC, ARHGAP8, ARID2, ARID3A, ARID5B, ARL6IP5, ARNT2, ASAP1, ASB1, ASH1L, ASXL1, ATCAY, ATG4B, ATP13A2, ATXN2, ATXN7L3, BA…
GO:0051171	regulation of nitrogen compound metabolic process	GO_BiologicalProcess-EBI-UniProt-GOA_27.02.2019_00h00	6.1759e-12	1.75828e-08	1.13845e-17	3.75689e-16	[3, 4]	Group32	16.3888	1111	[AAAS, ABL1, ABL2, ACTA2, ACTG1, ACTL6A, ACTN1, ACTR1B, ACTR2, ACVRL1, ADAM12, ADAM8, ADAM9, ADARB1, ADCY3, ADCY4, ADCY7, ADNP, ADNP2, ADORA2B, AEBP2, AIM2, ALK, ALOX12, ALX4, AMHR2, ANKRD2, ANKRD49, ANTXR1, ANXA2, ANXA3, ANXA4, ANXA8, APELA, APLNR, APOBEC3C, APP, APPL2, AQP1, ARC, ARHGAP8, ARID2, ARID3A, ARID5B, ARL6IP5, ARNT2, ASAP1, ASB1, ASH1L, ASXL1, ATCAY, ATG4B, ATP13A2, ATXN2, ATXN7L3, BA…
GO:0051171	regulation of nitrogen compound metabolic process	GO_BiologicalProcess-EBI-UniProt-GOA_27.02.2019_00h00	6.1759e-12	1.75828e-08	2.4843e-09	4.47175e-08	[3, 4]	Group33	16.3888	1111	[AAAS, ABL1, ABL2, ACTA2, ACTG1, ACTL6A, ACTN1, ACTR1B, ACTR2, ACVRL1, ADAM12, ADAM8, ADAM9, ADARB1, ADCY3, ADCY4, ADCY7, ADNP, ADNP2, ADORA2B, AEBP2, AIM2, ALK, ALOX12, ALX4, AMHR2, ANKRD2, ANKRD49, ANTXR1, ANXA2, ANXA3, ANXA4, ANXA8, APELA, APLNR, APOBEC3C, APP, APPL2, AQP1, ARC, ARHGAP8, ARID2, ARID3A, ARID5B, ARL6IP5, ARNT2, ASAP1, ASB1, ASH1L, ASXL1, ATCAY, ATG4B, ATP13A2, ATXN2, ATXN7L3, BA…
GO:0030154	cell differentiation	GO_BiologicalProcess-EBI-UniProt-GOA_27.02.2019_00h00	8.19057e-12	2.33104e-08	5.61292e-17	1.79614e-15	[3]	Group34	17.0161	836	[AACS, AAMP, ABL1, ABL2, ACIN1, ACTA2, ACTG1, ACTN1, ACTR1B, ACTR2, ACVRL1, ADAM12, ADAM18, ADAM8, ADAM9, ADAMTS12, ADAMTS7, ADARB1, ADGRA2, ADGRF5, ADGRG1, ADNP, ADNP2, ADORA2B, ALK, ALOXE3, ANKRD2, ANKRD49, ANKS1A, ANTXR1, ANXA1, ANXA13, ANXA2, ANXA4, APELA, APLNR, APOBEC3C, APP, APPL2, ARC, ARHGAP22, ARHGEF10, ARID5B, ASAP1, ASH1L, ASXL1, ATAT1, ATCAY, AXL, B3GNT6, B4GALT5, BAK1, BARX2, BCCIP,…
GO:0010468	regulation of gene expression	GO_BiologicalProcess-EBI-UniProt-GOA_27.02.2019_00h00	1.01301e-11	2.88203e-08	2.4843e-09	4.47175e-08	[4, 5]	Group33	16.8561	890	[AAAS, ABL1, ABL2, ACTA2, ACTG1, ACTL6A, ACTR1B, ACTR2, ACVRL1, ADAM19, ADAM8, ADARB1, ADNP, ADNP2, ADORA2B, AEBP2, AIM2, ALK, ALOX12, ALX4, AMHR2, ANKRD2, ANKRD49, ANXA2, ANXA3, ANXA4, APBA2, APP, ARC, ARID2, ARID3A, ARID5B, ARNT2, ASAP1, ASH1L, ASXL1, ATXN2, ATXN7L3, BAK1, BARX2, BCL10, BCL11A, BCL2, BCL6B, BCL7A, BCL9, BCOR, BEND3, BHLHE41, BICRA, BIRC5, BMP5, BMP7, BMP8A, BMPR2, BNC2, BPTF, B…
GO:0009889	regulation of biosynthetic process	GO_BiologicalProcess-EBI-UniProt-GOA_27.02.2019_00h00	2.71947e-11	7.73416e-08	2.4843e-09	4.47175e-08	[3, 4]	Group33	16.8411	869	[AAAS, ABL1, ABL2, ACTA2, ACTG1, ACTL6A, ACTN1, ACTR1B, ACTR2, ACVRL1, ADAM8, ADARB1, ADGRF5, ADNP, ADNP2, ADORA2B, AEBP2, AIM2, ALK, ALX4, AMHR2, ANKRD2, ANKRD49, ANTXR1, ANXA1, ANXA3, ANXA4, APP, ARID2, ARID3A, ARID5B, ARNT2, ASB1, ASH1L, ASXL1, ATP1A1, ATXN2, ATXN7L3, BARX2, BCL10, BCL11A, BCL2, BCL6B, BCL7A, BCL9, BCOR, BEND3, BEND6, BHLHE41, BICRA, BIRC5, BMP5, BMP7, BMP8A, BMPR2, BNC2, BPTF…
GO:0048870	cell motility	GO_BiologicalProcess-EBI-UniProt-GOA_27.02.2019_00h00	2.84292e-11	8.08241e-08	2.44717e-11	5.62849e-10	[2, 3]	Group31	19.0293	396	[AAMP, ABCC1, ABI3, ABL1, ABL2, ACVRL1, ADAM12, ADAM8, ADAM9, ADAMTS1, ADAMTS12, ADARB1, ADCY3, ADD2, ADGRA2, ADGRG1, AKT3, ALOX12, ANKS1A, ANXA1, ANXA3, APELA, APP, APPL2, ARC, ARHGAP18, ARHGDIB, ARID2, ARID5B, ARPC5L, ASH1L, ASXL1, ATP1B3, AXL, BCL2, BCR, BMP5, BMP7, BMPR2, BMX, BTG1, BVES, C3AR1, C5orf30, CARD10, CARMIL1, CAVIN1, CAVIN3, CCAR1, CCDC6, CCKAR, CCL2, CCN2, CCR5, CD200, CD24, CD24…
GO:0016070	RNA metabolic process	GO_BiologicalProcess-EBI-UniProt-GOA_27.02.2019_00h00	4.26963e-11	1.21343e-07	2.4843e-09	4.47175e-08	[5, 6]	Group33	16.6971	913	[ABL1, ABL2, ACIN1, ACTA2, ACTG1, ACTL6A, ACTN1, ACTR1B, ACTR2, ACVRL1, ADAM8, ADARB1, ADNP, ADNP2, ADORA2B, AEBP2, AIM2, ALK, ALKBH8, ALX4, AMHR2, ANKRD2, ANKRD49, ANXA3, ANXA4, APOBEC3C, APOBEC3G, APP, ARC, ARID2, ARID3A, ARID5B, ARNT2, ASAP1, ASH1L, ASXL1, ATXN2, ATXN7L3, BARX2, BCL10, BCL11A, BCL6B, BCL7A, BCL9, BCOR, BEND3, BEND6, BHLHE41, BICRA, BIRC5, BMP5, BMP7, BMP8A, BMPR2, BMS1, BMT2, …
GO:0001501	skeletal system development	GO_BiologicalProcess-EBI-UniProt-GOA_27.02.2019_00h00	4.32065e-11	1.2275e-07	2.54803e-15	7.38928e-14	[4, 5]	Group30	23.6392	152	[ACVRL1, ADAMTS12, ADAMTS4, ADAMTS7, ALX4, ANXA2, ARID5B, ASH1L, ASXL1, BARX2, BMP5, BMP7, BMP8A, BMPR2, BSPH1, CACNA1C, CARM1, CCN2, CDH11, CER1, CHSY1, COL10A1, COL12A1, COL13A1, COL14A1, COL1A1, COL1A2, COL3A1, COL5A2, COL6A1, COL6A2, COL6A3, COL9A2, COMP, CSPG4, DCHS1, DSCAML1, ECM1, EFEMP1, ENG, EVC, EXT1, EXTL1, FBN1, FGFR1, FGFR3, FLI1, FMN1, GDF11, GJA1, GJA5, GLI3, GPR68, GRHL2, HAND1, H…
GO:0001501	skeletal system development	GO_BiologicalProcess-EBI-UniProt-GOA_27.02.2019_00h00	4.32065e-11	1.2275e-07	5.61292e-17	1.79614e-15	[4, 5]	Group34	23.6392	152	[ACVRL1, ADAMTS12, ADAMTS4, ADAMTS7, ALX4, ANXA2, ARID5B, ASH1L, ASXL1, BARX2, BMP5, BMP7, BMP8A, BMPR2, BSPH1, CACNA1C, CARM1, CCN2, CDH11, CER1, CHSY1, COL10A1, COL12A1, COL13A1, COL14A1, COL1A1, COL1A2, COL3A1, COL5A2, COL6A1, COL6A2, COL6A3, COL9A2, COMP, CSPG4, DCHS1, DSCAML1, ECM1, EFEMP1, ENG, EVC, EXT1, EXTL1, FBN1, FGFR1, FGFR3, FLI1, FMN1, GDF11, GJA1, GJA5, GLI3, GPR68, GRHL2, HAND1, H…
GO:0048812	neuron projection morphogenesis	GO_BiologicalProcess-EBI-UniProt-GOA_27.02.2019_00h00	4.91241e-11	1.39513e-07	5.61292e-17	1.79614e-15	[6, 7, 8, 9, 10, 11]	Group34	22.3022	186	[ABL1, ABL2, ACTR2, ADARB1, ADNP, ADORA2B, APP, ARC, ASXL1, B3GNT6, B4GALT5, BCL11A, BCL2, BMP7, BMPR2, BMX, BRSK1, BTBD3, CALM2, CAPRIN1, CCDC6, CCKAR, CDH11, CDKL5, CHN1, CHRFAM7A, CHRNA7, CNP, CPNE5, CRABP2, CRMP1, CSF1R, CTNND2, CXCR4, CXXC1, DAB2IP, DBN1, DCDC2, DDR1, DENR, DMRT1, DOK1, DPYSL5, DRAXIN, DRD2, DSCAML1, EFNB1, EFNB2, EFNB3, EGR2, ELK3, EPHA10, EPHA3, EPHA4, EPHB3, EXT1, EZR, FA…
GO:0048858	cell projection morphogenesis	GO_BiologicalProcess-EBI-UniProt-GOA_27.02.2019_00h00	5.50088e-11	1.5617e-07	5.61292e-17	1.79614e-15	[4, 5, 6]	Group34	22.1831	189	[ABL1, ABL2, ACTR2, ADARB1, ADNP, ADORA2B, APP, ARC, ASXL1, B3GNT6, B4GALT5, BCL11A, BCL2, BMP7, BMPR2, BMX, BRSK1, BTBD3, CALM2, CAPRIN1, CCDC6, CCKAR, CDH11, CDKL5, CHN1, CHRFAM7A, CHRNA7, CNP, CPNE5, CRABP2, CRMP1, CSF1R, CTNND2, CXCR4, CXXC1, DAB2IP, DBN1, DCDC2, DDR1, DENR, DMRT1, DOK1, DPYSL5, DRAXIN, DRD2, DSCAML1, EFNB1, EFNB2, EFNB3, EGR2, ELK3, EPHA10, EPHA3, EPHA4, EPHB3, EXT1, EZR, FA…
GO:0034654	nucleobase-containing compound biosynthetic process	GO_BiologicalProcess-EBI-UniProt-GOA_27.02.2019_00h00	6.53809e-11	1.85551e-07	2.4843e-09	4.47175e-08	[4, 5]	Group33	16.8278	853	[AAAS, ABL1, ABL2, ACTA2, ACTG1, ACTL6A, ACTN1, ACTR1B, ACTR2, ACVRL1, ADAM8, ADARB1, ADCY3, ADCY4, ADCY7, ADNP, ADNP2, ADORA2B, ADPGK, ADSL, ADSS, AEBP2, AIM2, ALK, ALX4, AMD1, AMHR2, AMPD3, ANKRD2, ANKRD49, ANTXR1, ANXA3, ANXA4, APP, ARID2, ARID3A, ARID5B, ARNT2, ASAP1, ASH1L, ASXL1, ATXN7L3, BARX2, BCL10, BCL11A, BCL6B, BCL7A, BCL9, BCOR, BEND3, BEND6, BHLHE41, BICRA, BIRC5, BMP5, BMP7, BMP8A,…
GO:0120039	plasma membrane bounded cell projection morphogenesis	GO_BiologicalProcess-EBI-UniProt-GOA_27.02.2019_00h00	7.58548e-11	2.152e-07	5.61292e-17	1.79614e-15	[5, 6, 7]	Group34	22.1176	188	[ABL1, ABL2, ACTR2, ADARB1, ADNP, ADORA2B, APP, ARC, ASXL1, B3GNT6, B4GALT5, BCL11A, BCL2, BMP7, BMPR2, BMX, BRSK1, BTBD3, CALM2, CAPRIN1, CCDC6, CCKAR, CDH11, CDKL5, CHN1, CHRFAM7A, CHRNA7, CNP, CPNE5, CRABP2, CRMP1, CSF1R, CTNND2, CXCR4, CXXC1, DAB2IP, DBN1, DCDC2, DDR1, DENR, DMRT1, DOK1, DPYSL5, DRAXIN, DRD2, DSCAML1, EFNB1, EFNB2, EFNB3, EGR2, ELK3, EPHA10, EPHA3, EPHA4, EPHB3, EXT1, EZR, FA…
GO:0048522	positive regulation of cellular process	GO_BiologicalProcess-EBI-UniProt-GOA_27.02.2019_00h00	1.04484e-10	2.96316e-07	1.74944e-12	4.54854e-11	[2, 3, 4]	Group24	16.3997	1024	[AACS, AAMP, ABCC1, ABCC4, ABL1, ABL2, ACIN1, ACTA2, ACTG1, ACTL6A, ACTN1, ACTR1B, ACTR2, ACVRL1, ADAM12, ADAM8, ADAM9, ADAMTS1, ADARB1, ADCY3, ADCY4, ADCY7, ADGRA2, ADGRF5, ADGRG1, ADNP, ADNP2, ADORA2B, AIM2, AKT3, ALK, ALOX12, ALX4, ANAPC4, ANAPC5, ANKRD49, ANTXR1, ANXA1, ANXA13, ANXA2, ANXA3, AP2M1, APELA, APLNR, APP, APPL2, AQP1, ARC, ARHGAP31, ARHGAP6, ARHGAP8, ARHGEF1, ARHGEF10, ARHGEF15, A…
GO:0048522	positive regulation of cellular process	GO_BiologicalProcess-EBI-UniProt-GOA_27.02.2019_00h00	1.04484e-10	2.96316e-07	1.13845e-17	3.75689e-16	[2, 3, 4]	Group32	16.3997	1024	[AACS, AAMP, ABCC1, ABCC4, ABL1, ABL2, ACIN1, ACTA2, ACTG1, ACTL6A, ACTN1, ACTR1B, ACTR2, ACVRL1, ADAM12, ADAM8, ADAM9, ADAMTS1, ADARB1, ADCY3, ADCY4, ADCY7, ADGRA2, ADGRF5, ADGRG1, ADNP, ADNP2, ADORA2B, AIM2, AKT3, ALK, ALOX12, ALX4, ANAPC4, ANAPC5, ANKRD49, ANTXR1, ANXA1, ANXA13, ANXA2, ANXA3, AP2M1, APELA, APLNR, APP, APPL2, AQP1, ARC, ARHGAP31, ARHGAP6, ARHGAP8, ARHGEF1, ARHGEF10, ARHGEF15, A…
GO:0048522	positive regulation of cellular process	GO_BiologicalProcess-EBI-UniProt-GOA_27.02.2019_00h00	1.04484e-10	2.96316e-07	2.4843e-09	4.47175e-08	[2, 3, 4]	Group33	16.3997	1024	[AACS, AAMP, ABCC1, ABCC4, ABL1, ABL2, ACIN1, ACTA2, ACTG1, ACTL6A, ACTN1, ACTR1B, ACTR2, ACVRL1, ADAM12, ADAM8, ADAM9, ADAMTS1, ADARB1, ADCY3, ADCY4, ADCY7, ADGRA2, ADGRF5, ADGRG1, ADNP, ADNP2, ADORA2B, AIM2, AKT3, ALK, ALOX12, ALX4, ANAPC4, ANAPC5, ANKRD49, ANTXR1, ANXA1, ANXA13, ANXA2, ANXA3, AP2M1, APELA, APLNR, APP, APPL2, AQP1, ARC, ARHGAP31, ARHGAP6, ARHGAP8, ARHGEF1, ARHGEF10, ARHGEF15, A…
GO:0048522	positive regulation of cellular process	GO_BiologicalProcess-EBI-UniProt-GOA_27.02.2019_00h00	1.04484e-10	2.96316e-07	5.61292e-17	1.79614e-15	[2, 3, 4]	Group34	16.3997	1024	[AACS, AAMP, ABCC1, ABCC4, ABL1, ABL2, ACIN1, ACTA2, ACTG1, ACTL6A, ACTN1, ACTR1B, ACTR2, ACVRL1, ADAM12, ADAM8, ADAM9, ADAMTS1, ADARB1, ADCY3, ADCY4, ADCY7, ADGRA2, ADGRF5, ADGRG1, ADNP, ADNP2, ADORA2B, AIM2, AKT3, ALK, ALOX12, ALX4, ANAPC4, ANAPC5, ANKRD49, ANTXR1, ANXA1, ANXA13, ANXA2, ANXA3, AP2M1, APELA, APLNR, APP, APPL2, AQP1, ARC, ARHGAP31, ARHGAP6, ARHGAP8, ARHGEF1, ARHGEF10, ARHGEF15, A…
GO:0080090	regulation of primary metabolic process	GO_BiologicalProcess-EBI-UniProt-GOA_27.02.2019_00h00	1.18196e-10	3.35086e-07	1.83455e-16	5.50365e-15	[3, 4]	Group29	16.1961	1130	[AAAS, ABL1, ABL2, ACTA2, ACTG1, ACTL6A, ACTN1, ACTR1B, ACTR2, ACVRL1, ADAM12, ADAM8, ADAM9, ADARB1, ADCY3, ADCY4, ADCY7, ADGRF5, ADNP, ADNP2, ADORA2B, AEBP2, AIM2, ALK, ALOX12, ALX4, AMHR2, ANKRD2, ANKRD49, ANTXR1, ANXA1, ANXA2, ANXA3, ANXA4, ANXA8, APELA, APLNR, APOBEC3C, APP, APPL2, AQP1, ARC, ARHGAP8, ARID2, ARID3A, ARID5B, ARL6IP5, ARNT2, ASAP1, ASB1, ASH1L, ASXL1, ATCAY, ATG4B, ATP13A2, ATP…
GO:0080090	regulation of primary metabolic process	GO_BiologicalProcess-EBI-UniProt-GOA_27.02.2019_00h00	1.18196e-10	3.35086e-07	1.13845e-17	3.75689e-16	[3, 4]	Group32	16.1961	1130	[AAAS, ABL1, ABL2, ACTA2, ACTG1, ACTL6A, ACTN1, ACTR1B, ACTR2, ACVRL1, ADAM12, ADAM8, ADAM9, ADARB1, ADCY3, ADCY4, ADCY7, ADGRF5, ADNP, ADNP2, ADORA2B, AEBP2, AIM2, ALK, ALOX12, ALX4, AMHR2, ANKRD2, ANKRD49, ANTXR1, ANXA1, ANXA2, ANXA3, ANXA4, ANXA8, APELA, APLNR, APOBEC3C, APP, APPL2, AQP1, ARC, ARHGAP8, ARID2, ARID3A, ARID5B, ARL6IP5, ARNT2, ASAP1, ASB1, ASH1L, ASXL1, ATCAY, ATG4B, ATP13A2, ATP…
GO:0080090	regulation of primary metabolic process	GO_BiologicalProcess-EBI-UniProt-GOA_27.02.2019_00h00	1.18196e-10	3.35086e-07	2.4843e-09	4.47175e-08	[3, 4]	Group33	16.1961	1130	[AAAS, ABL1, ABL2, ACTA2, ACTG1, ACTL6A, ACTN1, ACTR1B, ACTR2, ACVRL1, ADAM12, ADAM8, ADAM9, ADARB1, ADCY3, ADCY4, ADCY7, ADGRF5, ADNP, ADNP2, ADORA2B, AEBP2, AIM2, ALK, ALOX12, ALX4, AMHR2, ANKRD2, ANKRD49, ANTXR1, ANXA1, ANXA2, ANXA3, ANXA4, ANXA8, APELA, APLNR, APOBEC3C, APP, APPL2, AQP1, ARC, ARHGAP8, ARID2, ARID3A, ARID5B, ARL6IP5, ARNT2, ASAP1, ASB1, ASH1L, ASXL1, ATCAY, ATG4B, ATP13A2, ATP…
GO:0048666	neuron development	GO_BiologicalProcess-EBI-UniProt-GOA_27.02.2019_00h00	1.19657e-10	3.39108e-07	5.61292e-17	1.79614e-15	[4, 5, 7, 8, 9]	Group34	20.1005	280	[ABL1, ABL2, ACTR1B, ACTR2, ADARB1, ADNP, ADORA2B, ALK, ANKS1A, APP, ARC, ASAP1, ASH1L, ASXL1, ATAT1, ATCAY, B3GNT6, B4GALT5, BCL11A, BCL2, BLOC1S4, BMP5, BMP7, BMPR2, BMX, BRSK1, BTBD3, CALM2, CAMSAP1, CAMSAP2, CAPRIN1, CARM1, CBFA2T2, CCDC6, CCKAR, CDC20, CDH1, CDH11, CDKL5, CEP290, CHN1, CHRFAM7A, CHRNA7, CNP, CPNE5, CRABP2, CRH, CRKL, CRMP1, CSF1R, CTNND2, CXCR4, CXXC1, DAB2IP, DBN1, DCDC2, D…
GO:0051094	positive regulation of developmental process	GO_BiologicalProcess-EBI-UniProt-GOA_27.02.2019_00h00	1.46428e-10	4.1483e-07	5.61292e-17	1.79614e-15	[2, 3, 4]	Group34	19.4169	333	[ABL1, ABL2, ACIN1, ACTR2, ACVRL1, ADAM12, ADAM8, ADAM9, ADNP, AKT3, ALOX12, ANXA1, ANXA2, ANXA3, APELA, APLNR, APP, AQP1, ASH1L, ASXL1, AXL, B4GALT5, BCL2, BEND6, BMP5, BMP7, BMPR2, BMX, BRINP3, BSPH1, BTG1, C3AR1, CAPN2, CAPRIN1, CARM1, CARMIL1, CBFA2T2, CCDC3, CCDC6, CCN2, CCNB1, CD24, CD274, CD34, CD86, CDC20, CDH11, CDH3, CDH5, CDKL5, CDON, CHRFAM7A, CHRNA7, CLCF1, CNOT6, COL1A1, CPNE5, CRAB…
GO:0032990	cell part morphogenesis	GO_BiologicalProcess-EBI-UniProt-GOA_27.02.2019_00h00	1.88058e-10	5.32579e-07	5.61292e-17	1.79614e-15	[4, 5]	Group34	21.8286	191	[ABL1, ABL2, ACTR2, ADARB1, ADNP, ADORA2B, APP, ARC, ASXL1, B3GNT6, B4GALT5, BCL11A, BCL2, BMP7, BMPR2, BMX, BRSK1, BTBD3, CALM2, CAPRIN1, CCDC6, CCKAR, CDH11, CDKL5, CHN1, CHRFAM7A, CHRNA7, CNP, CPNE5, CRABP2, CRMP1, CSF1R, CTNND2, CXCR4, CXXC1, DAB2IP, DBN1, DCDC2, DDR1, DENR, DMRT1, DOK1, DPYSL5, DRAXIN, DRD2, DSCAML1, EFNB1, EFNB2, EFNB3, EGR2, ELK3, EPHA10, EPHA3, EPHA4, EPHB3, EXT1, EZR, FA…
GO:0048518	positive regulation of biological process	GO_BiologicalProcess-EBI-UniProt-GOA_27.02.2019_00h00	2.05204e-10	5.80932e-07	1.13845e-17	3.75689e-16	[1, 2, 3]	Group32	16.1368	1142	[AACS, AAMP, ABCC1, ABCC4, ABHD17C, ABI3BP, ABL1, ABL2, ACIN1, ACTA2, ACTG1, ACTL6A, ACTN1, ACTR1B, ACTR2, ACVRL1, ADAM12, ADAM19, ADAM8, ADAM9, ADAMTS1, ADARB1, ADCY3, ADCY4, ADCY7, ADGRA2, ADGRF5, ADGRG1, ADNP, ADNP2, ADORA2B, AIM2, AKAP7, AKT3, ALK, ALOX12, ALX4, ANAPC4, ANAPC5, ANKRD49, ANTXR1, ANXA1, ANXA13, ANXA2, ANXA3, AP2M1, APELA, APLNR, APP, APPL2, AQP1, ARC, ARHGAP31, ARHGAP6, ARHGAP8…
GO:0048518	positive regulation of biological process	GO_BiologicalProcess-EBI-UniProt-GOA_27.02.2019_00h00	2.05204e-10	5.80932e-07	2.4843e-09	4.47175e-08	[1, 2, 3]	Group33	16.1368	1142	[AACS, AAMP, ABCC1, ABCC4, ABHD17C, ABI3BP, ABL1, ABL2, ACIN1, ACTA2, ACTG1, ACTL6A, ACTN1, ACTR1B, ACTR2, ACVRL1, ADAM12, ADAM19, ADAM8, ADAM9, ADAMTS1, ADARB1, ADCY3, ADCY4, ADCY7, ADGRA2, ADGRF5, ADGRG1, ADNP, ADNP2, ADORA2B, AIM2, AKAP7, AKT3, ALK, ALOX12, ALX4, ANAPC4, ANAPC5, ANKRD49, ANTXR1, ANXA1, ANXA13, ANXA2, ANXA3, AP2M1, APELA, APLNR, APP, APPL2, AQP1, ARC, ARHGAP31, ARHGAP6, ARHGAP8…
GO:0048518	positive regulation of biological process	GO_BiologicalProcess-EBI-UniProt-GOA_27.02.2019_00h00	2.05204e-10	5.80932e-07	5.61292e-17	1.79614e-15	[1, 2, 3]	Group34	16.1368	1142	[AACS, AAMP, ABCC1, ABCC4, ABHD17C, ABI3BP, ABL1, ABL2, ACIN1, ACTA2, ACTG1, ACTL6A, ACTN1, ACTR1B, ACTR2, ACVRL1, ADAM12, ADAM19, ADAM8, ADAM9, ADAMTS1, ADARB1, ADCY3, ADCY4, ADCY7, ADGRA2, ADGRF5, ADGRG1, ADNP, ADNP2, ADORA2B, AIM2, AKAP7, AKT3, ALK, ALOX12, ALX4, ANAPC4, ANAPC5, ANKRD49, ANTXR1, ANXA1, ANXA13, ANXA2, ANXA3, AP2M1, APELA, APLNR, APP, APPL2, AQP1, ARC, ARHGAP31, ARHGAP6, ARHGAP8…
GO:0051960	regulation of nervous system development	GO_BiologicalProcess-EBI-UniProt-GOA_27.02.2019_00h00	2.14946e-10	6.08296e-07	5.61292e-17	1.79614e-15	[4, 5, 6]	Group34	20.654	240	[ABL1, ABL2, ACTR2, ADGRG1, ADNP, ALK, APP, APPL2, ARC, ARHGEF15, ASAP1, ASH1L, ASXL1, BCL11A, BCL2, BEND6, BHLHE41, BMP5, BMP7, BMPR2, BMX, BRINP3, BRSK1, CAMSAP2, CAPRIN1, CARM1, CBFA2T2, CCDC6, CDC20, CDKL5, CDON, CHN1, CLCF1, COL3A1, CPNE5, CRABP2, CRKL, CRMP1, CSNK1D, CSNK1E, CTSC, CXCR4, CXXC1, DAB2IP, DBN1, DENR, DNMT3B, DPYSL3, DRAXIN, DRD2, DUOXA1, EDNRB, EFNB2, EFNB3, EGR2, EIF4ENIF1, E…
GO:0048598	embryonic morphogenesis	GO_BiologicalProcess-EBI-UniProt-GOA_27.02.2019_00h00	2.16989e-10	6.13861e-07	4.11958e-13	1.15348e-11	[3, 4, 5]	Group22	22.6027	165	[ABL1, ALX4, APELA, APLNR, BCL10, BCR, BMP5, BMP7, BMPR2, BSPH1, C2CD3, CACNA1C, CC2D2A, CCDC6, CDON, CEP290, CER1, CHN1, COL12A1, COL4A2, COL5A1, COL5A2, COL6A1, COL8A1, CRABP2, DACT1, DLL4, DSCAML1, DYNLL1, EFEMP1, ENG, EXT1, EXT2, FBN1, FGFR1, FLT1, FOXF1, FOXF2, FRAS1, FZD1, FZD2, GCM1, GJA5, GLI1, GLI3, GNA12, GRHL2, HAND1, HDAC2, HNF1B, HOXB3, HOXB4, HOXC11, HOXD10, HOXD12, HOXD13, IFT122, …
GO:0048598	embryonic morphogenesis	GO_BiologicalProcess-EBI-UniProt-GOA_27.02.2019_00h00	2.16989e-10	6.13861e-07	5.61292e-17	1.79614e-15	[3, 4, 5]	Group34	22.6027	165	[ABL1, ALX4, APELA, APLNR, BCL10, BCR, BMP5, BMP7, BMPR2, BSPH1, C2CD3, CACNA1C, CC2D2A, CCDC6, CDON, CEP290, CER1, CHN1, COL12A1, COL4A2, COL5A1, COL5A2, COL6A1, COL8A1, CRABP2, DACT1, DLL4, DSCAML1, DYNLL1, EFEMP1, ENG, EXT1, EXT2, FBN1, FGFR1, FLT1, FOXF1, FOXF2, FRAS1, FZD1, FZD2, GCM1, GJA5, GLI1, GLI3, GNA12, GRHL2, HAND1, HDAC2, HNF1B, HOXB3, HOXB4, HOXC11, HOXD10, HOXD12, HOXD13, IFT122, …
GO:0043009	chordate embryonic development	GO_BiologicalProcess-EBI-UniProt-GOA_27.02.2019_00h00	2.58253e-10	7.30338e-07	5.61292e-17	1.79614e-15	[5, 6]	Group34	22.3822	171	[ABL1, ACTL6A, ACVRL1, ADGRF5, ALX4, APBA2, ARNT2, BCL10, BCOR, BHLHE41, BMP5, BMP7, BMPR2, BPTF, C2CD3, CAPN2, CC2D2A, CCDC24, CCNB1, CD200, CHD8, CHEK1, CNOT2, CNOT3, COL1A1, DACT1, DCHS1, DSCAML1, DYNLL1, EDNRA, EIF2S2, ELF3, EPAS1, EXT1, FGFR1, FOSL1, FOXB1, FOXF1, FUT8, FZD1, FZD2, GCM1, GJB3, GLI3, GNA12, GORAB, GPR161, GRHL2, HAND1, HCFC1, HEG1, HES7, HINFP, HNF1B, HOXB3, HOXB4, HOXC11, HO…
GO:0040012	regulation of locomotion	GO_BiologicalProcess-EBI-UniProt-GOA_27.02.2019_00h00	2.62862e-10	7.4311e-07	2.44717e-11	5.62849e-10	[2, 3]	Group31	20.3852	254	[AAMP, ABI3, ABL1, ABL2, ACVRL1, ADAM12, ADAM8, ADAM9, ADAMTS1, ADARB1, ADGRA2, ADGRG1, ADORA2B, AKT3, ALOX12, ANXA1, ANXA3, APELA, APP, APPL2, ARHGAP18, ARHGDIB, ARID2, BCL2, BCR, BMP5, BMP7, BMPR2, BVES, C3AR1, C5orf30, CARD10, CARMIL1, CAVIN1, CCAR1, CCDC6, CCL2, CD200, CD274, CDH1, CDH13, CEACAM6, CHMP3, CHMP4B, CHMP4C, CHN1, CHRM4, CHST4, CHTOP, CNOT6, COL1A1, COL3A1, CRKL, CSE1L, CSF1R, CTN…
GO:0048667	cell morphogenesis involved in neuron differentiation	GO_BiologicalProcess-EBI-UniProt-GOA_27.02.2019_00h00	2.74946e-10	7.76996e-07	5.61292e-17	1.79614e-15	[5, 6, 7, 8, 9, 10]	Group34	22.4932	166	[ABL1, ABL2, ACTR2, ADARB1, ADNP, APP, ARC, ASXL1, B3GNT6, B4GALT5, BCL2, BMP7, BMPR2, BMX, BRSK1, BTBD3, CALM2, CAPRIN1, CCDC6, CCKAR, CDH11, CDKL5, CHN1, CHRFAM7A, CHRNA7, CNP, CRABP2, CRMP1, CSF1R, CTNND2, CXCR4, CXXC1, DBN1, DCDC2, DENR, DMRT1, DOK1, DPYSL5, DRAXIN, DRD2, DSCAML1, EFNB1, EFNB2, EFNB3, EGR2, ELK3, EPHA10, EPHA3, EPHA4, EPHB3, EXT1, EZR, FAM129B, FARP1, FEZ1, FEZF1, FOXB1, FOXD…
GO:0048729	tissue morphogenesis	GO_BiologicalProcess-EBI-UniProt-GOA_27.02.2019_00h00	2.84979e-10	8.05067e-07	2.0293e-22	7.10254e-21	[3, 4]	Group28	22.0195	181	[ABL1, ACTA2, ACVRL1, ADAMTS12, ADARB1, ALOX12, AP2M1, APELA, ASXL1, BCL10, BCL2, BMP5, BMP7, BMPR2, BRSK1, BSPH1, C2CD3, CA9, CC2D2A, CCDC6, CCM2L, CEP290, CHN1, COL12A1, COL14A1, COL3A1, COL4A1, COL5A1, COL6A1, COL6A2, COL6A3, CRYGS, CSF1R, DAB2IP, DACT1, DCHS1, DDR1, DLG3, DLL4, DYNLL1, EDNRA, EFNB2, ENG, EPHA4, ETV5, EXT2, FGF7, FGFR1, FKBP1A, FMN1, FOXD1, FOXF1, FOXF2, FOXN1, FRAS1, FZD1, FZ…
GO:0048729	tissue morphogenesis	GO_BiologicalProcess-EBI-UniProt-GOA_27.02.2019_00h00	2.84979e-10	8.05067e-07	5.61292e-17	1.79614e-15	[3, 4]	Group34	22.0195	181	[ABL1, ACTA2, ACVRL1, ADAMTS12, ADARB1, ALOX12, AP2M1, APELA, ASXL1, BCL10, BCL2, BMP5, BMP7, BMPR2, BRSK1, BSPH1, C2CD3, CA9, CC2D2A, CCDC6, CCM2L, CEP290, CHN1, COL12A1, COL14A1, COL3A1, COL4A1, COL5A1, COL6A1, COL6A2, COL6A3, CRYGS, CSF1R, DAB2IP, DACT1, DCHS1, DDR1, DLG3, DLL4, DYNLL1, EDNRA, EFNB2, ENG, EPHA4, ETV5, EXT2, FGF7, FGFR1, FKBP1A, FMN1, FOXD1, FOXF1, FOXF2, FOXN1, FRAS1, FZD1, FZ…
GO:0007417	central nervous system development	GO_BiologicalProcess-EBI-UniProt-GOA_27.02.2019_00h00	2.86427e-10	8.08869e-07	5.61292e-17	1.79614e-15	[4, 5, 6]	Group34	20.315	258	[ABL1, ABL2, ACTL6A, ACTR1B, ADAM23, ADARB1, ADGRA2, ADGRG1, ADORA2B, AKT3, ALK, ANXA3, APP, AQP1, ARNT2, ASH1L, ASXL1, ATAT1, AXL, B4GALT2, B4GALT5, BAK1, BCL2, BCR, BMP5, BMP7, BMPR2, BPTF, BSPH1, BTBD3, C2CD3, CALM2, CASP2, CCKAR, CDH1, CDH11, CDK5R2, CDON, CENPF, CEP290, CHD8, CHN1, CHST4, CIC, CLCF1, CNP, COL3A1, COL4A1, COLEC12, CRH, CRHR1, CRKL, CSF1R, CSNK1D, CSNK1E, CSPG4, CTNND1, CTTNBP…
GO:0031175	neuron projection development	GO_BiologicalProcess-EBI-UniProt-GOA_27.02.2019_00h00	2.91384e-10	8.22576e-07	5.61292e-17	1.79614e-15	[5, 6, 8, 9, 10]	Group34	20.4049	252	[ABL1, ABL2, ACTR1B, ACTR2, ADARB1, ADNP, ADORA2B, APP, ARC, ASAP1, ASXL1, ATCAY, B3GNT6, B4GALT5, BCL11A, BCL2, BLOC1S4, BMP5, BMP7, BMPR2, BMX, BRSK1, BTBD3, CALM2, CAMSAP1, CAMSAP2, CAPRIN1, CARM1, CBFA2T2, CCDC6, CCKAR, CDC20, CDH1, CDH11, CDKL5, CHN1, CHRFAM7A, CHRNA7, CNP, CPNE5, CRABP2, CRKL, CRMP1, CSF1R, CTNND2, CXCR4, CXXC1, DAB2IP, DBN1, DCDC2, DDR1, DENR, DMRT1, DOK1, DPYSL3, DPYSL5, …
GO:0060255	regulation of macromolecule metabolic process	GO_BiologicalProcess-EBI-UniProt-GOA_27.02.2019_00h00	3.00306e-10	8.47464e-07	1.83455e-16	5.50365e-15	[3, 4]	Group29	16.1318	1136	[AAAS, ABL1, ABL2, ACTA2, ACTG1, ACTL6A, ACTN1, ACTR1B, ACTR2, ACVRL1, ADAM12, ADAM19, ADAM8, ADAM9, ADARB1, ADCY3, ADCY4, ADCY7, ADNP, ADNP2, ADORA2B, AEBP2, AIM2, ALK, ALOX12, ALX4, AMHR2, ANKRD2, ANKRD49, ANTXR1, ANXA2, ANXA3, ANXA4, ANXA8, AP2M1, APBA2, APELA, APLNR, APOBEC3C, APP, APPL2, AQP1, ARC, ARHGAP8, ARID2, ARID3A, ARID5B, ARL6IP5, ARNT2, ASAP1, ASB1, ASH1L, ASXL1, ATG4B, ATP13A2, ATX…
GO:0060255	regulation of macromolecule metabolic process	GO_BiologicalProcess-EBI-UniProt-GOA_27.02.2019_00h00	3.00306e-10	8.47464e-07	1.13845e-17	3.75689e-16	[3, 4]	Group32	16.1318	1136	[AAAS, ABL1, ABL2, ACTA2, ACTG1, ACTL6A, ACTN1, ACTR1B, ACTR2, ACVRL1, ADAM12, ADAM19, ADAM8, ADAM9, ADARB1, ADCY3, ADCY4, ADCY7, ADNP, ADNP2, ADORA2B, AEBP2, AIM2, ALK, ALOX12, ALX4, AMHR2, ANKRD2, ANKRD49, ANTXR1, ANXA2, ANXA3, ANXA4, ANXA8, AP2M1, APBA2, APELA, APLNR, APOBEC3C, APP, APPL2, AQP1, ARC, ARHGAP8, ARID2, ARID3A, ARID5B, ARL6IP5, ARNT2, ASAP1, ASB1, ASH1L, ASXL1, ATG4B, ATP13A2, ATX…
GO:0060255	regulation of macromolecule metabolic process	GO_BiologicalProcess-EBI-UniProt-GOA_27.02.2019_00h00	3.00306e-10	8.47464e-07	2.4843e-09	4.47175e-08	[3, 4]	Group33	16.1318	1136	[AAAS, ABL1, ABL2, ACTA2, ACTG1, ACTL6A, ACTN1, ACTR1B, ACTR2, ACVRL1, ADAM12, ADAM19, ADAM8, ADAM9, ADARB1, ADCY3, ADCY4, ADCY7, ADNP, ADNP2, ADORA2B, AEBP2, AIM2, ALK, ALOX12, ALX4, AMHR2, ANKRD2, ANKRD49, ANTXR1, ANXA2, ANXA3, ANXA4, ANXA8, AP2M1, APBA2, APELA, APLNR, APOBEC3C, APP, APPL2, AQP1, ARC, ARHGAP8, ARID2, ARID3A, ARID5B, ARL6IP5, ARNT2, ASAP1, ASB1, ASH1L, ASXL1, ATG4B, ATP13A2, ATX…
GO:0061564	axon development	GO_BiologicalProcess-EBI-UniProt-GOA_27.02.2019_00h00	5.08938e-10	1.43571e-06	5.61292e-17	1.79614e-15	[6, 7, 9, 10, 11]	Group34	23.0294	149	[ABL1, ADARB1, ADNP, APP, ASXL1, B3GNT6, B4GALT5, BCL2, BMP7, BMPR2, BMX, BRSK1, CALM2, CAMSAP2, CCDC6, CCKAR, CDH11, CDKL5, CHN1, CNP, CRABP2, CRMP1, CSF1R, CXCR4, CXXC1, DDR1, DOK1, DPYSL5, DRAXIN, DRD2, DSCAML1, EFNB1, EFNB2, EFNB3, EGR2, ELK3, EPHA10, EPHA3, EPHA4, EPHB3, EXT1, EZR, FAM129B, FEZ1, FEZF1, FKBP9, FOXB1, FOXD1, GBX1, GFRA2, GLI3, GPC1, GRB7, ISL1, ITGA4, ITGB1, JAK2, JAM3, KIF13…
GO:0019438	aromatic compound biosynthetic process	GO_BiologicalProcess-EBI-UniProt-GOA_27.02.2019_00h00	7.24265e-10	2.04243e-06	2.4843e-09	4.47175e-08	[4]	Group33	16.6312	859	[AAAS, ABL1, ABL2, ACTA2, ACTG1, ACTL6A, ACTN1, ACTR1B, ACTR2, ACVRL1, ADAM8, ADARB1, ADCY3, ADCY4, ADCY7, ADNP, ADNP2, ADORA2B, ADPGK, ADSL, ADSS, AEBP2, AIM2, ALK, ALX4, AMD1, AMHR2, AMPD3, ANKRD2, ANKRD49, ANTXR1, ANXA3, ANXA4, APP, ARID2, ARID3A, ARID5B, ARNT2, ASAP1, ASH1L, ASXL1, ATXN7L3, BARX2, BCL10, BCL11A, BCL6B, BCL7A, BCL9, BCOR, BEND3, BEND6, BHLHE41, BICRA, BIRC5, BMP5, BMP7, BMP8A,…
GO:0018130	heterocycle biosynthetic process	GO_BiologicalProcess-EBI-UniProt-GOA_27.02.2019_00h00	7.99132e-10	2.25275e-06	2.4843e-09	4.47175e-08	[4]	Group33	16.631	855	[AAAS, ABL1, ABL2, ACTA2, ACTG1, ACTL6A, ACTN1, ACTR1B, ACTR2, ACVRL1, ADAM8, ADARB1, ADCY3, ADCY4, ADCY7, ADNP, ADNP2, ADORA2B, ADPGK, ADSL, ADSS, AEBP2, AIM2, ALK, ALX4, AMD1, AMHR2, AMPD3, ANKRD2, ANKRD49, ANTXR1, ANXA3, ANXA4, APP, ARID2, ARID3A, ARID5B, ARNT2, ASAP1, ASH1L, ASXL1, ATXN7L3, BARX2, BCL10, BCL11A, BCL6B, BCL7A, BCL9, BCOR, BEND3, BEND6, BHLHE41, BICRA, BIRC5, BMP5, BMP7, BMP8A,…
GO:0031323	regulation of cellular metabolic process	GO_BiologicalProcess-EBI-UniProt-GOA_27.02.2019_00h00	8.72396e-10	2.45841e-06	1.83455e-16	5.50365e-15	[3, 4]	Group29	16.0539	1144	[AAAS, ABL1, ABL2, ACTA2, ACTG1, ACTL6A, ACTN1, ACTR1B, ACTR2, ACVRL1, ADAM12, ADAM8, ADAM9, ADARB1, ADCY3, ADCY4, ADCY7, ADGRF5, ADNP, ADNP2, ADORA2B, AEBP2, AIM2, ALK, ALOX12, ALX4, AMHR2, ANKRD2, ANKRD49, ANTXR1, ANXA1, ANXA2, ANXA3, ANXA4, ANXA8, AP2M1, APELA, APLNR, APOBEC3C, APP, APPL2, AQP1, ARC, ARHGAP8, ARID2, ARID3A, ARID5B, ARL6IP5, ARNT2, ASAP1, ASB1, ASH1L, ASXL1, ATCAY, ATP13A2, ATP…
GO:0031323	regulation of cellular metabolic process	GO_BiologicalProcess-EBI-UniProt-GOA_27.02.2019_00h00	8.72396e-10	2.45841e-06	1.13845e-17	3.75689e-16	[3, 4]	Group32	16.0539	1144	[AAAS, ABL1, ABL2, ACTA2, ACTG1, ACTL6A, ACTN1, ACTR1B, ACTR2, ACVRL1, ADAM12, ADAM8, ADAM9, ADARB1, ADCY3, ADCY4, ADCY7, ADGRF5, ADNP, ADNP2, ADORA2B, AEBP2, AIM2, ALK, ALOX12, ALX4, AMHR2, ANKRD2, ANKRD49, ANTXR1, ANXA1, ANXA2, ANXA3, ANXA4, ANXA8, AP2M1, APELA, APLNR, APOBEC3C, APP, APPL2, AQP1, ARC, ARHGAP8, ARID2, ARID3A, ARID5B, ARL6IP5, ARNT2, ASAP1, ASB1, ASH1L, ASXL1, ATCAY, ATP13A2, ATP…
GO:0031323	regulation of cellular metabolic process	GO_BiologicalProcess-EBI-UniProt-GOA_27.02.2019_00h00	8.72396e-10	2.45841e-06	2.4843e-09	4.47175e-08	[3, 4]	Group33	16.0539	1144	[AAAS, ABL1, ABL2, ACTA2, ACTG1, ACTL6A, ACTN1, ACTR1B, ACTR2, ACVRL1, ADAM12, ADAM8, ADAM9, ADARB1, ADCY3, ADCY4, ADCY7, ADGRF5, ADNP, ADNP2, ADORA2B, AEBP2, AIM2, ALK, ALOX12, ALX4, AMHR2, ANKRD2, ANKRD49, ANTXR1, ANXA1, ANXA2, ANXA3, ANXA4, ANXA8, AP2M1, APELA, APLNR, APOBEC3C, APP, APPL2, AQP1, ARC, ARHGAP8, ARID2, ARID3A, ARID5B, ARL6IP5, ARNT2, ASAP1, ASB1, ASH1L, ASXL1, ATCAY, ATP13A2, ATP…
GO:0009792	embryo development ending in birth or egg hatching	GO_BiologicalProcess-EBI-UniProt-GOA_27.02.2019_00h00	8.93801e-10	2.51784e-06	5.61292e-17	1.79614e-15	[4, 5]	Group34	22.0102	173	[ABL1, ACTL6A, ACVRL1, ADGRF5, ALX4, APBA2, ARNT2, BCL10, BCOR, BHLHE41, BMP5, BMP7, BMPR2, BPTF, C2CD3, CAPN2, CC2D2A, CCDC24, CCNB1, CD200, CHD8, CHEK1, CNOT2, CNOT3, COL1A1, DACT1, DCHS1, DSCAML1, DYNLL1, EDNRA, EIF2S2, ELF3, EPAS1, EXT1, FGFR1, FOSL1, FOXB1, FOXF1, FUT8, FZD1, FZD2, GCM1, GJB3, GLI3, GNA12, GORAB, GPR161, GRHL2, HAND1, HCFC1, HEG1, HES7, HINFP, HNF1B, HOXB3, HOXB4, HOXC11, HO…
GO:0007409	axonogenesis	GO_BiologicalProcess-EBI-UniProt-GOA_27.02.2019_00h00	9.02006e-10	2.54005e-06	5.61292e-17	1.79614e-15	[6, 7, 8, 9, 10, 11, 12]	Group34	23.3108	138	[ABL1, ADARB1, ADNP, APP, ASXL1, B3GNT6, B4GALT5, BCL2, BMP7, BMPR2, BMX, BRSK1, CALM2, CCDC6, CCKAR, CDH11, CDKL5, CHN1, CNP, CRABP2, CRMP1, CSF1R, CXCR4, CXXC1, DOK1, DPYSL5, DRAXIN, DRD2, DSCAML1, EFNB1, EFNB2, EFNB3, EGR2, ELK3, EPHA10, EPHA3, EPHA4, EPHB3, EXT1, EZR, FAM129B, FEZ1, FEZF1, FOXB1, FOXD1, GBX1, GFRA2, GLI3, GPC1, GRB7, ISL1, ITGA4, ITGB1, KIF13B, KIF3A, KLF7, L1CAM, LAMA2, LAMC…
GO:0030334	regulation of cell migration	GO_BiologicalProcess-EBI-UniProt-GOA_27.02.2019_00h00	1.40435e-09	3.95325e-06	2.44717e-11	5.62849e-10	[4, 5, 6]	Group31	20.5882	224	[AAMP, ABI3, ABL1, ACVRL1, ADAM12, ADAM8, ADAM9, ADAMTS1, ADARB1, ADGRA2, ADGRG1, AKT3, ALOX12, ANXA1, ANXA3, APELA, APP, APPL2, ARHGDIB, ARID2, BCL2, BCR, BMP5, BMP7, BMPR2, C3AR1, C5orf30, CARD10, CARMIL1, CCAR1, CCDC6, CCL2, CD200, CD274, CDH1, CDH13, CEACAM6, CHN1, CHST4, CHTOP, COL1A1, COL3A1, CRKL, CSE1L, CSF1R, CTNND1, CXCL14, DAB2IP, DCN, DLL4, DMTN, DPYSL3, DRD2, DUSP12, DYNLL1, ECM1, EM…
GO:0009059	macromolecule biosynthetic process	GO_BiologicalProcess-EBI-UniProt-GOA_27.02.2019_00h00	1.6382e-09	4.6099e-06	2.4843e-09	4.47175e-08	[4]	Group33	16.3435	961	[A4GALT, ABCC5, ABHD17C, ABL1, ABL2, ACTA2, ACTG1, ACTL6A, ACTN1, ACTR1B, ACTR2, ACVRL1, ADAM8, ADARB1, ADNP, ADNP2, ADORA2B, AEBP2, AIM2, ALK, ALX4, AMHR2, ANKRD2, ANKRD49, ANTXR1, ANXA2, ANXA3, ANXA4, APP, ARID2, ARID3A, ARID5B, ARNT2, ASAP1, ASB1, ASH1L, ASXL1, ATXN2, ATXN7L3, B3GALT5, B3GNT3, B3GNT6, B4GALT2, B4GALT3, B4GALT4, B4GALT5, BARX2, BCL10, BCL11A, BCL2, BCL6B, BCL7A, BCL9, BCOR, BEN…
GO:0045087	innate immune response	GO_BiologicalProcess-EBI-UniProt-GOA_27.02.2019_00h00	2.23847e-09	6.29682e-06	2.23847e-09	4.2531e-08	[3, 4]	Group07	8.71632	110	[ACTG1, ACTR2, ADAM8, ADARB1, AIM2, ANXA1, APOBEC3C, APOBEC3G, APP, APPL2, ARL4C, AXL, BCL10, BVES, C1QB, C1QC, C7, CCL2, CD58, CDC42EP4, CDH11, CLEC5A, CLEC7A, COLEC12, CRTAM, CSF1R, CYBB, DAB2IP, DDX1, DEFB1, DHX9, DRD2, ELF4, FADD, FCGR1A, FCGR1B, FCGR1CP, FCGR2A, GBP6, HCK, HLA-DQA2, HNRNPC, ICAM2, IFI16, IFNA1, IFNGR2, IGFBP7, IKBKE, IL23A, ITGB2, JAK2, LGALS9, LILRB1, LSM14A, MALT1, MAP3K1,…
GO:1901342	regulation of vasculature development	GO_BiologicalProcess-EBI-UniProt-GOA_27.02.2019_00h00	2.65575e-09	7.46796e-06	2.44717e-11	5.62849e-10	[4, 5, 6, 7, 8]	Group31	25	103	[ABL1, ACVRL1, ADAM12, ADGRA2, AKT3, ANXA1, ANXA3, APELA, APLNR, AQP1, BMP7, BSPH1, BTG1, C3AR1, CARD10, CD200, CD34, CDH11, CDH5, CHRFAM7A, CHRNA7, COL4A2, CYBB, DAB2IP, DCN, DLL4, ECM1, ECSCR, EFNB2, EMILIN1, ENG, ETS1, F3, FAM129B, FGFBP1, FLI1, FLT1, GPR4, GTF2IP4, HDAC7, HDAC9, HHEX, HOOK2, HSPG2, IL10, ISL1, ITGB1, ITGB2, ITGB8, JCAD, JUP, KCNA5, KDR, KLF2, MINAR1, MINDY4, MMRN2, MYOCD, NFA…
GO:1901342	regulation of vasculature development	GO_BiologicalProcess-EBI-UniProt-GOA_27.02.2019_00h00	2.65575e-09	7.46796e-06	5.61292e-17	1.79614e-15	[4, 5, 6, 7, 8]	Group34	25	103	[ABL1, ACVRL1, ADAM12, ADGRA2, AKT3, ANXA1, ANXA3, APELA, APLNR, AQP1, BMP7, BSPH1, BTG1, C3AR1, CARD10, CD200, CD34, CDH11, CDH5, CHRFAM7A, CHRNA7, COL4A2, CYBB, DAB2IP, DCN, DLL4, ECM1, ECSCR, EFNB2, EMILIN1, ENG, ETS1, F3, FAM129B, FGFBP1, FLI1, FLT1, GPR4, GTF2IP4, HDAC7, HDAC9, HHEX, HOOK2, HSPG2, IL10, ISL1, ITGB1, ITGB2, ITGB8, JCAD, JUP, KCNA5, KDR, KLF2, MINAR1, MINDY4, MMRN2, MYOCD, NFA…
GO:0072001	renal system development	GO_BiologicalProcess-EBI-UniProt-GOA_27.02.2019_00h00	2.70157e-09	7.5941e-06	7.13043e-09	1.14087e-07	[4, 5, 6]	Group25	25.6684	96	[ACTA2, ADAMTS1, ARID5B, BCL2, BMP7, BSPH1, CCDC6, CD24, CD34, CENPF, CEP290, CEP55, CER1, COL4A1, DAB2IP, DCHS1, DCN, EFNB2, EMX2, EPCAM, EPHA4, FADD, FBN1, FGFR1, FMN1, FOXD1, FOXF1, FRAS1, GCNT3, GDF11, GLI3, GPR4, HEYL, HNF1B, HOXC11, HOXD11, HYAL2, ID3, IFT140, IGFBP7, IQGAP1, ITGA3, ITGA8, ITGB4, JAG1, KIF3A, LAMC1, LIF, LMNB2, LZTS2, MEF2C, MYOCD, NIPBL, NOTCH1, NOTCH3, NUP107, NUP93, OVOL…
GO:0045765	regulation of angiogenesis	GO_BiologicalProcess-EBI-UniProt-GOA_27.02.2019_00h00	2.84247e-09	7.98735e-06	2.44717e-11	5.62849e-10	[4, 5, 6, 7, 8, 9, 10, 11]	Group31	25.6	96	[ABL1, ACVRL1, ADAM12, ADGRA2, AKT3, ANXA1, ANXA3, APELA, APLNR, AQP1, BSPH1, BTG1, C3AR1, CARD10, CD200, CD34, CDH11, CDH5, CHRFAM7A, CHRNA7, COL4A2, CYBB, DAB2IP, DCN, DLL4, ECM1, ECSCR, EMILIN1, ENG, ETS1, F3, FAM129B, FGFBP1, FLI1, FLT1, GPR4, GTF2IP4, HDAC7, HDAC9, HHEX, HOOK2, HSPG2, IL10, ISL1, ITGB1, ITGB2, ITGB8, JCAD, JUP, KCNA5, KDR, KLF2, MINAR1, MINDY4, MMRN2, NGFR, NOTCH1, PAK4, PDC…
GO:0045765	regulation of angiogenesis	GO_BiologicalProcess-EBI-UniProt-GOA_27.02.2019_00h00	2.84247e-09	7.98735e-06	5.61292e-17	1.79614e-15	[4, 5, 6, 7, 8, 9, 10, 11]	Group34	25.6	96	[ABL1, ACVRL1, ADAM12, ADGRA2, AKT3, ANXA1, ANXA3, APELA, APLNR, AQP1, BSPH1, BTG1, C3AR1, CARD10, CD200, CD34, CDH11, CDH5, CHRFAM7A, CHRNA7, COL4A2, CYBB, DAB2IP, DCN, DLL4, ECM1, ECSCR, EMILIN1, ENG, ETS1, F3, FAM129B, FGFBP1, FLI1, FLT1, GPR4, GTF2IP4, HDAC7, HDAC9, HHEX, HOOK2, HSPG2, IL10, ISL1, ITGB1, ITGB2, ITGB8, JCAD, JUP, KCNA5, KDR, KLF2, MINAR1, MINDY4, MMRN2, NGFR, NOTCH1, PAK4, PDC…
GO:0010467	gene expression	GO_BiologicalProcess-EBI-UniProt-GOA_27.02.2019_00h00	3.25008e-09	9.12948e-06	2.4843e-09	4.47175e-08	[4]	Group33	16.2024	1012	[AAAS, ABL1, ABL2, ACIN1, ACTA2, ACTG1, ACTL6A, ACTR1B, ACTR2, ACVRL1, ADAM19, ADAM8, ADAMTS2, ADARB1, ADNP, ADNP2, ADORA2B, AEBP2, AIM2, ALK, ALKBH8, ALOX12, ALX4, AMHR2, ANKRD2, ANKRD49, ANXA2, ANXA3, ANXA4, APBA2, APP, ARC, ARID2, ARID3A, ARID5B, ARNT2, ASAP1, ASH1L, ASXL1, ATXN2, ATXN7L3, BAK1, BARX2, BCL10, BCL11A, BCL2, BCL6B, BCL7A, BCL9, BCOR, BEND3, BHLHE41, BICRA, BIRC5, BMP5, BMP7, BMP…
GO:2000145	regulation of cell motility	GO_BiologicalProcess-EBI-UniProt-GOA_27.02.2019_00h00	3.3156e-09	9.31021e-06	2.44717e-11	5.62849e-10	[3, 4, 5]	Group31	20.1898	234	[AAMP, ABI3, ABL1, ABL2, ACVRL1, ADAM12, ADAM8, ADAM9, ADAMTS1, ADARB1, ADGRA2, ADGRG1, AKT3, ALOX12, ANXA1, ANXA3, APELA, APP, APPL2, ARHGAP18, ARHGDIB, ARID2, BCL2, BCR, BMP5, BMP7, BMPR2, C3AR1, C5orf30, CARD10, CARMIL1, CAVIN1, CCAR1, CCDC6, CCL2, CD200, CD274, CDH1, CDH13, CEACAM6, CHN1, CHST4, CHTOP, COL1A1, COL3A1, CRKL, CSE1L, CSF1R, CTNND1, CXCL14, DAB2IP, DCN, DEFB1, DLL4, DMTN, DPYSL3,…
GO:0051270	regulation of cellular component movement	GO_BiologicalProcess-EBI-UniProt-GOA_27.02.2019_00h00	4.93412e-09	1.38501e-05	2.44717e-11	5.62849e-10	[3, 4]	Group31	19.9037	248	[AAMP, ABI3, ABL1, ABL2, ACTN1, ACVRL1, ADAM12, ADAM8, ADAM9, ADAMTS1, ADARB1, ADGRA2, ADGRG1, AKT3, ALOX12, ANXA1, ANXA3, APELA, APP, APPL2, ARHGAP18, ARHGDIB, ARID2, ATP1A1, BCL2, BCR, BMP5, BMP7, BMPR2, C3AR1, C5orf30, CACNA1C, CARD10, CARMIL1, CAVIN1, CCAR1, CCDC6, CCL2, CD200, CD274, CDH1, CDH13, CEACAM6, CFAP298, CHN1, CHST4, CHTOP, CNIH2, COL1A1, COL3A1, CRKL, CSE1L, CSF1R, CTNND1, CXCL14,…
GO:0007186	G protein-coupled receptor signaling pathway	GO_BiologicalProcess-EBI-UniProt-GOA_27.02.2019_00h00	6.83504e-09	1.91791e-05	6.83504e-09	1.16196e-07	[3, 4, 5]	Group14	9.4399	150	[ADCY3, ADCY4, ADCY7, ADGRA2, ADGRE1, ADGRF4, ADGRF5, ADGRG1, ADORA2B, ALK, ANXA1, APELA, APLNR, APP, APPL2, ARHGEF1, ARHGEF17, ARHGEF18, ARHGEF4, C3AR1, CACNA1D, CALCRL, CALM2, CCDC6, CCKAR, CCL2, CCR5, CHRM4, CLEC11A, CNOT6, CRH, CRHR1, CRKL, CSE1L, CTNND1, CXCL6, CXCR4, DEFB1, DGKH, DGKZ, DHX15, DHX34, DHX8, DPYSL5, DRD2, EDNRA, EDNRB, ELOVL4, EZR, F2R, FABP7, FGD4, FPR3, FZD1, FZD2, GABBR1, G…
GO:0001655	urogenital system development	GO_BiologicalProcess-EBI-UniProt-GOA_27.02.2019_00h00	7.13043e-09	2.00009e-05	7.13043e-09	1.14087e-07	[4, 5]	Group25	24.3678	106	[ACTA2, ADAMTS1, ANXA1, ARID5B, BCL2, BMP7, BSPH1, CCDC6, CD24, CD34, CENPF, CEP290, CEP55, CER1, COL4A1, CRKL, DAB2IP, DCHS1, DCN, EFNB2, EMX2, EPCAM, EPHA4, EPHB3, FADD, FBN1, FGFR1, FMN1, FOXB1, FOXD1, FOXF1, FRAS1, GCNT3, GDF11, GLI1, GLI3, GPR4, HEYL, HNF1B, HOXC11, HOXD11, HOXD13, HYAL2, ID3, IFT140, IGFBP7, IQGAP1, ITGA3, ITGA8, ITGB4, JAG1, KIF3A, LAMC1, LIF, LMNB2, LZTS2, MEF2C, MYOCD, N…
GO:0048523	negative regulation of cellular process	GO_BiologicalProcess-EBI-UniProt-GOA_27.02.2019_00h00	8.24416e-09	2.31166e-05	1.83455e-16	5.50365e-15	[2, 3, 4]	Group29	16.3273	914	[ABL1, ABL2, ACTN1, ACTR1B, ACVRL1, ADAM8, ADAMTS1, ADAMTS12, ADAMTS7, ADARB1, ADD2, ADGRA2, ADGRF5, ADGRG1, ADNP, ADNP2, ADORA2B, AEBP2, AGR3, AKT3, ALOX12, ANKRD2, ANTXR1, ANXA1, ANXA2, ANXA4, ANXA8, APELA, APLNR, APOBEC3C, APOBEC3G, APP, APPL2, AQP1, ARC, ARHGAP6, ARHGDIB, ARHGEF15, ARID2, ARID3A, ARID5B, ARNT2, ARRDC1, ASAP1, ASB1, ASH1L, ASPN, ASXL1, ATCAY, ATP13A2, ATP1A1, ATXN2, AXL, BAK1,…
GO:0048523	negative regulation of cellular process	GO_BiologicalProcess-EBI-UniProt-GOA_27.02.2019_00h00	8.24416e-09	2.31166e-05	2.4843e-09	4.47175e-08	[2, 3, 4]	Group33	16.3273	914	[ABL1, ABL2, ACTN1, ACTR1B, ACVRL1, ADAM8, ADAMTS1, ADAMTS12, ADAMTS7, ADARB1, ADD2, ADGRA2, ADGRF5, ADGRG1, ADNP, ADNP2, ADORA2B, AEBP2, AGR3, AKT3, ALOX12, ANKRD2, ANTXR1, ANXA1, ANXA2, ANXA4, ANXA8, APELA, APLNR, APOBEC3C, APOBEC3G, APP, APPL2, AQP1, ARC, ARHGAP6, ARHGDIB, ARHGEF15, ARID2, ARID3A, ARID5B, ARNT2, ARRDC1, ASAP1, ASB1, ASH1L, ASPN, ASXL1, ATCAY, ATP13A2, ATP1A1, ATXN2, AXL, BAK1,…
GO:0048513	animal organ development	GO_BiologicalProcess-EBI-UniProt-GOA_27.02.2019_00h00	8.35367e-09	2.34153e-05	5.61292e-17	1.79614e-15	[3, 4, 5]	Group34	16.82	713	[AACS, ABL1, ABL2, ACIN1, ACTA2, ACTL6A, ACTN1, ACTR1B, ACVRL1, ADAM12, ADAM19, ADAM8, ADAM9, ADAMTS1, ADAMTS12, ADAMTS2, ADAMTS5, ADAMTS7, ADAP2, ADARB1, ADD2, ADGRF5, ADGRG1, AKT3, ALK, ALOX12, ALOXE3, ALX4, AMHR2, ANKRD2, ANXA1, ANXA2, ANXA3, AP2M1, APELA, APLNR, APP, AQP1, ARHGEF15, ARID2, ARID5B, ARNT2, ASAP1, ASB1, ASH1L, ASPN, ASXL1, ATAT1, ATP2C2, AXL, B4GALT2, BAK1, BARX2, BCL2, BCL9, BC…
GO:0060322	head development	GO_BiologicalProcess-EBI-UniProt-GOA_27.02.2019_00h00	8.81842e-09	2.47092e-05	5.61292e-17	1.79614e-15	[3]	Group34	20.4951	207	[ABL1, ABL2, ACTR1B, ADGRG1, AKT3, ALK, ANXA3, APP, AQP1, ARID5B, ARNT2, ASH1L, ASXL1, ATAT1, AXL, B4GALT2, BAK1, BCL2, BCR, BMP5, BMP7, BMPR2, BPTF, BSPH1, BTBD3, C2CD3, CALM2, CASP2, CCKAR, CDH1, CDK5R2, CDON, CENPF, CEP290, CHD8, CHN1, CIC, CNP, COL1A1, COL3A1, COL4A1, COLEC12, CRH, CRHR1, CRISPLD2, CRKL, CSF1R, CSNK1D, CSNK1E, CTNND1, CTTNBP2, CXCR4, DAB2IP, DRAXIN, DRD2, DSCAML1, DYNLL1, EDN…
GO:0034645	cellular macromolecule biosynthetic process	GO_BiologicalProcess-EBI-UniProt-GOA_27.02.2019_00h00	1.02719e-08	2.87717e-05	2.4843e-09	4.47175e-08	[4, 5]	Group33	16.2742	933	[A4GALT, ABHD17C, ABL1, ABL2, ACTA2, ACTG1, ACTL6A, ACTR1B, ACTR2, ACVRL1, ADAM8, ADARB1, ADNP, ADNP2, ADORA2B, AEBP2, AIM2, ALK, ALX4, AMHR2, ANKRD2, ANKRD49, ANTXR1, ANXA2, ANXA3, ANXA4, APP, ARID2, ARID3A, ARID5B, ARNT2, ASAP1, ASH1L, ASXL1, ATXN2, ATXN7L3, B3GALT5, B3GNT3, B3GNT6, B4GALT2, B4GALT3, B4GALT4, B4GALT5, BARX2, BCL10, BCL11A, BCL2, BCL6B, BCL7A, BCL9, BCOR, BEND3, BGN, BHLHE41, BI…
GO:1904018	positive regulation of vasculature development	GO_BiologicalProcess-EBI-UniProt-GOA_27.02.2019_00h00	1.05416e-08	2.95164e-05	5.61292e-17	1.79614e-15	[3, 4, 5, 6, 7, 8, 9]	Group34	28.2158	68	[ABL1, ACVRL1, ADAM12, AKT3, ANXA1, ANXA3, APELA, APLNR, AQP1, BSPH1, BTG1, C3AR1, CD34, CDH5, CHRFAM7A, CHRNA7, CYBB, ECM1, EFNB2, ENG, ETS1, F3, FGFBP1, FLI1, FLT1, HDAC7, HDAC9, HOOK2, IL10, ISL1, ITGB1, ITGB2, ITGB8, JCAD, JUP, KCNA5, KDR, MINDY4, MYOCD, NOTCH1, PAK4, PDCL3, PDGFB, PDGFD, PIGU, PKD2, PKM, PLCG1, PLK2, PTGIS, RAMP2, RHOJ, RLN2, RUNX1, SASH1, SEMA4C, SMOC2, SP1, SPHK1, SRPX2, T…
GO:1901362	organic cyclic compound biosynthetic process	GO_BiologicalProcess-EBI-UniProt-GOA_27.02.2019_00h00	1.31667e-08	3.68535e-05	2.4843e-09	4.47175e-08	[4]	Group33	16.3814	871	[AAAS, ABL1, ABL2, ACTA2, ACTG1, ACTL6A, ACTN1, ACTR1B, ACTR2, ACVRL1, ADAM8, ADARB1, ADCY3, ADCY4, ADCY7, ADNP, ADNP2, ADORA2B, ADPGK, ADSL, ADSS, AEBP2, AIM2, ALK, ALX4, AMD1, AMHR2, AMPD3, ANKRD2, ANKRD49, ANTXR1, ANXA3, ANXA4, APP, ARID2, ARID3A, ARID5B, ARNT2, ASAP1, ASH1L, ASXL1, ATP1A1, ATXN7L3, BARX2, BCL10, BCL11A, BCL6B, BCL7A, BCL9, BCOR, BEND3, BEND6, BHLHE41, BICRA, BIRC5, BMP5, BMP7…
GO:1903508	positive regulation of nucleic acid-templated transcription	GO_BiologicalProcess-EBI-UniProt-GOA_27.02.2019_00h00	1.33558e-08	3.73694e-05	2.4843e-09	4.47175e-08	[6, 7, 8, 9, 10]	Group33	18.3195	375	[ABL1, ABL2, ACTA2, ACTG1, ACTL6A, ACTN1, ACTR2, ACVRL1, ADARB1, ALX4, ANKRD49, APP, ARID3A, ARID5B, ARNT2, ASH1L, ASXL1, ATXN7L3, BARX2, BCL10, BCL9, BICRA, BMP5, BMP7, BMPR2, BPTF, BRD1, BRPF1, BSPH1, CALM2, CARM1, CCAR1, CCDC6, CCL2, CD200, CD86, CDH1, CDH13, CDON, CEP290, CHD8, CHEK1, CHN1, CNOT6, CNOT9, COL1A1, CRTC3, CSRNP2, CTBP2, CXXC1, DAB2IP, DCN, DDN, DDR1, DHX9, DMRT1, DMTF1, DNAAF4, …
GO:1902680	positive regulation of RNA biosynthetic process	GO_BiologicalProcess-EBI-UniProt-GOA_27.02.2019_00h00	1.35627e-08	3.79349e-05	2.4843e-09	4.47175e-08	[5, 6, 7, 8, 9]	Group33	18.3105	375	[ABL1, ABL2, ACTA2, ACTG1, ACTL6A, ACTN1, ACTR2, ACVRL1, ADARB1, ALX4, ANKRD49, APP, ARID3A, ARID5B, ARNT2, ASH1L, ASXL1, ATXN7L3, BARX2, BCL10, BCL9, BICRA, BMP5, BMP7, BMPR2, BPTF, BRD1, BRPF1, BSPH1, CALM2, CARM1, CCAR1, CCDC6, CCL2, CD200, CD86, CDH1, CDH13, CDON, CEP290, CHD8, CHEK1, CHN1, CNOT6, CNOT9, COL1A1, CRTC3, CSRNP2, CTBP2, CXXC1, DAB2IP, DCN, DDN, DDR1, DHX9, DMRT1, DMTF1, DNAAF4, …
GO:0019752	carboxylic acid metabolic process	GO_BiologicalProcess-EBI-UniProt-GOA_27.02.2019_00h00	1.90347e-08	5.32209e-05	1.2994e-06	1.16946e-05	[5]	Group23	9.21626	127	[AAAS, AACS, ABCC1, ABCC5, ABHD3, ADARB1, ADO, ADPGK, ADSL, ADSS, ALDH1L2, ALDH3B1, ALOX12, ALOXE3, ANXA1, APPL2, ATAT1, ATCAY, BGN, C1QTNF2, CACNA1C, CAD, CDH11, CHN1, CHST12, CHST14, CHST2, CHST4, CLEC7A, CRABP2, CSPG4, CYP4F8, DCN, DDX27, DOK1, DPAGT1, DSE, DSEL, ECD, EIF2B5, ELOVL1, ELOVL4, ELOVL7, ENOPH1, ERFE, FA2H, FABP5, FARSB, FUBP1, GFPT2, GLS, GPAT2, HACD4, HAGHL, HAS3, HOOK2, HOOK3, H…
GO:0042127	regulation of cell population proliferation	GO_BiologicalProcess-EBI-UniProt-GOA_27.02.2019_00h00	2.20573e-08	6.16501e-05	2.20573e-08	3.30859e-07	[2, 3, 4]	Group09	18.2122	381	[ABCC1, ABCC4, ABL1, ABL2, ACTR1B, ACVRL1, ADAMTS1, ADARB1, ADGRG1, ADORA2B, AKT3, ALK, ALOX12, ANKRD2, ANXA1, ANXA2, APELA, APLNR, APP, APPL2, AQP1, ARID2, ARNT2, ASAP1, ASH1L, BAK1, BCL2, BIRC5, BMP5, BMP7, BMPR2, BSPH1, BTG1, C18orf54, CALCRL, CAPN1, CARM1, CCAR1, CCL2, CCN2, CCNB1, CCNF, CCNG2, CCNJ, CD200, CD24, CD248, CD274, CD86, CDC20, CDH1, CDH11, CDH13, CDH3, CDK4, CDON, CEACAM6, CER1, …
GO:1901575	organic substance catabolic process	GO_BiologicalProcess-EBI-UniProt-GOA_27.02.2019_00h00	2.38986e-08	6.67728e-05	2.25543e-12	5.63859e-11	[3]	Group11	10.6996	286	[AAAS, ABHD17C, ABHD3, ACTR1B, ADAM12, ADAM8, ADAM9, ADAMTS12, ADAMTS7, ADARB1, ADO, ADPGK, ALDH1L2, ALDH3B1, AMPD3, ANAPC1, ANAPC4, ANAPC5, ANAPC7, ANXA2, AP2M1, APOBEC3C, APOBEC3G, ARRDC1, ASXL1, ATAT1, ATCAY, ATG4B, ATP13A2, BGN, BUB1B, BVES, CAD, CALM2, CAPN1, CAPN2, CBL, CCNB1, CCNF, CD2AP, CDC20, CDH1, CDH11, CDK4, CHMP4B, CHMP4C, CHST2, CNOT10, CNOT11, CNOT2, CNOT3, CNOT6, CNOT9, CNP, CRTC…
GO:0045595	regulation of cell differentiation	GO_BiologicalProcess-EBI-UniProt-GOA_27.02.2019_00h00	2.67437e-08	7.46953e-05	5.61292e-17	1.79614e-15	[3, 4]	Group34	17.9815	408	[ABL1, ABL2, ACIN1, ACTR2, ACVRL1, ADAM8, ADAMTS12, ADAMTS7, ADGRA2, ADGRG1, ADNP, ALK, ANKRD2, ANXA1, ANXA2, APP, APPL2, ARC, ASAP1, ASH1L, ASXL1, ATAT1, AXL, BCL11A, BCL2, BEND6, BHLHE41, BMP5, BMP7, BMPR2, BMX, BRINP3, BRSK1, BSPH1, BTG1, C1QC, CAMSAP2, CAPN2, CAPRIN1, CARM1, CARMIL1, CAVIN3, CBFA2T2, CCDC3, CCDC6, CCN2, CD24, CD34, CD86, CDC20, CDH11, CDH3, CDH5, CDKL5, CDON, CDSN, CEACAM5, C…
GO:0007411	axon guidance	GO_BiologicalProcess-EBI-UniProt-GOA_27.02.2019_00h00	3.42657e-08	9.567e-05	5.61292e-17	1.79614e-15	[4, 5, 6, 7, 8, 9, 10, 11, 12, 13]	Group34	25.3687	86	[APP, B3GNT6, BMP7, BMPR2, BMX, CCDC6, CHN1, CRMP1, CSF1R, CXCR4, DOK1, DPYSL5, DRAXIN, DSCAML1, EFNB1, EFNB2, EFNB3, EGR2, ELK3, EPHA10, EPHA3, EPHA4, EPHB3, EXT1, EZR, FAM129B, FEZ1, FEZF1, FOXD1, GBX1, GFRA2, GLI3, GPC1, GRB7, ISL1, KIF3A, KLF7, L1CAM, LAMA2, LAMC1, LMNB2, LZTS1, NCAM1, NEO1, NEXN, NKX2-1, NTN4, NTRK1, OTX2, PDLIM7, PIGU, PIK3CD, PLCG1, PLXNA1, PLXNB1, PLXNB2, PLXND1, PMAIP1, …
GO:0051128	regulation of cellular component organization	GO_BiologicalProcess-EBI-UniProt-GOA_27.02.2019_00h00	3.47065e-08	9.68658e-05	1.29814e-09	2.59627e-08	[3, 4]	Group18	17.3466	523	[ABHD17C, ABL1, ABL2, ACTR2, ACVRL1, ADAM12, ADAM9, ADD2, ADNP, ADNP2, AFAP1, AIM2, ANAPC1, ANAPC4, ANAPC5, ANTXR1, ANXA1, ANXA2, AP2M1, APELA, APP, APPL2, ARC, ARFGAP1, ARHGAP18, ARHGAP22, ARHGAP31, ARHGAP6, ARHGDIB, ARHGEF10, ARHGEF15, ARHGEF18, ARPC4, ARPC5L, ASAP1, ASXL1, ATAT1, ATP13A2, ATXN2, AXL, BAK1, BBC3, BCL11A, BCL2, BCOR, BMP5, BMP7, BMPR2, BMX, BRSK1, BTG1, BUB1, BUB1B, BVES, C2CD5,…
GO:0051128	regulation of cellular component organization	GO_BiologicalProcess-EBI-UniProt-GOA_27.02.2019_00h00	3.47065e-08	9.68658e-05	3.55986e-19	1.21035e-17	[3, 4]	Group27	17.3466	523	[ABHD17C, ABL1, ABL2, ACTR2, ACVRL1, ADAM12, ADAM9, ADD2, ADNP, ADNP2, AFAP1, AIM2, ANAPC1, ANAPC4, ANAPC5, ANTXR1, ANXA1, ANXA2, AP2M1, APELA, APP, APPL2, ARC, ARFGAP1, ARHGAP18, ARHGAP22, ARHGAP31, ARHGAP6, ARHGDIB, ARHGEF10, ARHGEF15, ARHGEF18, ARPC4, ARPC5L, ASAP1, ASXL1, ATAT1, ATP13A2, ATXN2, AXL, BAK1, BBC3, BCL11A, BCL2, BCOR, BMP5, BMP7, BMPR2, BMX, BRSK1, BTG1, BUB1, BUB1B, BVES, C2CD5,…
GO:0051128	regulation of cellular component organization	GO_BiologicalProcess-EBI-UniProt-GOA_27.02.2019_00h00	3.47065e-08	9.68658e-05	5.61292e-17	1.79614e-15	[3, 4]	Group34	17.3466	523	[ABHD17C, ABL1, ABL2, ACTR2, ACVRL1, ADAM12, ADAM9, ADD2, ADNP, ADNP2, AFAP1, AIM2, ANAPC1, ANAPC4, ANAPC5, ANTXR1, ANXA1, ANXA2, AP2M1, APELA, APP, APPL2, ARC, ARFGAP1, ARHGAP18, ARHGAP22, ARHGAP31, ARHGAP6, ARHGDIB, ARHGEF10, ARHGEF15, ARHGEF18, ARPC4, ARPC5L, ASAP1, ASXL1, ATAT1, ATP13A2, ATXN2, AXL, BAK1, BBC3, BCL11A, BCL2, BCOR, BMP5, BMP7, BMPR2, BMX, BRSK1, BTG1, BUB1, BUB1B, BVES, C2CD5,…
GO:0045766	positive regulation of angiogenesis	GO_BiologicalProcess-EBI-UniProt-GOA_27.02.2019_00h00	3.47605e-08	9.69819e-05	5.61292e-17	1.79614e-15	[4, 5, 6, 7, 8, 9, 10, 11, 12]	Group34	28.4404	62	[ABL1, ACVRL1, ADAM12, AKT3, ANXA1, ANXA3, APELA, APLNR, AQP1, BSPH1, BTG1, C3AR1, CD34, CDH5, CHRFAM7A, CHRNA7, CYBB, ECM1, ENG, ETS1, F3, FGFBP1, FLI1, FLT1, HDAC7, HDAC9, HOOK2, IL10, ISL1, ITGB1, ITGB2, ITGB8, JCAD, JUP, KCNA5, KDR, MINDY4, PAK4, PDCL3, PIGU, PKD2, PKM, PLCG1, PLK2, PTGIS, RAMP2, RHOJ, RLN2, RUNX1, SASH1, SEMA4C, SMOC2, SP1, SPHK1, SRPX2, TBXA2R, TCOF1, TEK, TIE1, TWIST1, VEG…
GO:0051093	negative regulation of developmental process	GO_BiologicalProcess-EBI-UniProt-GOA_27.02.2019_00h00	3.53678e-08	9.86408e-05	5.61292e-17	1.79614e-15	[2, 3, 4]	Group34	19.5495	243	[ABL1, ACVRL1, ADAMTS12, ADAMTS7, ADGRG1, AKT3, ANKRD2, ANXA1, ANXA2, APP, APPL2, ARHGDIB, ARHGEF15, ASAP1, ASH1L, ASPN, ASXL1, BCL11A, BCL2, BCOR, BCR, BHLHE41, BMP5, BMP7, BMPR2, C1QC, CARD10, CARM1, CBFA2T2, CD200, CDH1, CDH11, CDH3, CDSN, CEACAM5, CER1, CNOT6, COL3A1, COL4A2, COL5A1, COL5A2, CRMP1, CTSC, CXCL14, CXXC1, DAB2IP, DACT3, DCN, DENR, DLL4, DMTN, DPF2, DPYSL3, DRAXIN, ECM1, ECSCR, E…
GO:0097485	neuron projection guidance	GO_BiologicalProcess-EBI-UniProt-GOA_27.02.2019_00h00	3.59793e-08	0.00010031	5.61292e-17	1.79614e-15	[3, 4, 5, 7, 8, 9, 10, 11, 12]	Group34	25.2941	86	[APP, B3GNT6, BMP7, BMPR2, BMX, CCDC6, CHN1, CRMP1, CSF1R, CXCR4, DOK1, DPYSL5, DRAXIN, DSCAML1, EFNB1, EFNB2, EFNB3, EGR2, ELK3, EPHA10, EPHA3, EPHA4, EPHB3, EXT1, EZR, FAM129B, FEZ1, FEZF1, FOXD1, GBX1, GFRA2, GLI3, GPC1, GRB7, ISL1, KIF3A, KLF7, L1CAM, LAMA2, LAMC1, LMNB2, LZTS1, NCAM1, NEO1, NEXN, NKX2-1, NTN4, NTRK1, OTX2, PDLIM7, PIGU, PIK3CD, PLCG1, PLXNA1, PLXNB1, PLXNB2, PLXND1, PMAIP1, …
GO:0060429	epithelium development	GO_BiologicalProcess-EBI-UniProt-GOA_27.02.2019_00h00	3.62964e-08	0.000101158	5.61292e-17	1.79614e-15	[4]	Group34	18.9068	294	[ABL1, ACTA2, ACVRL1, ADAM12, ADAM9, ADAMTS12, ALOX12, ALX4, ANXA1, ANXA2, ANXA4, AP2M1, APELA, ASAP1, ASH1L, ASXL1, ATP2C2, BCCIP, BCL10, BCL2, BHLHE41, BMP5, BMP7, BMPR2, BRSK1, BSPH1, BTG1, C2CD3, CA9, CACNA1C, CAPN1, CASP6, CBFA2T2, CC2D2A, CCDC6, CD200, CD24, CD34, CDH1, CDH3, CDH5, CDSN, CEP290, CER1, CHST2, CLDN3, COL4A1, COL5A1, CRHR1, CRYGS, CSF1R, DAB2IP, DACT1, DCHS1, DDR1, DHX15, DLG3…
GO:0016054	organic acid catabolic process	GO_BiologicalProcess-EBI-UniProt-GOA_27.02.2019_00h00	3.63196e-08	0.000101186	4.37668e-07	5.68968e-06	[4]	Group21	5.14905	19	[ABHD3, ADO, ALDH1L2, ALDH3B1, ATAT1, CDH11, DDX27, DPAGT1, FA2H, GLS, HYAL2, ITGB2, NAGK, PCYOX1L, PDLIM3, RHOV, TGFBI, TWIST1, ZBTB7C]
GO:0046395	carboxylic acid catabolic process	GO_BiologicalProcess-EBI-UniProt-GOA_27.02.2019_00h00	3.63196e-08	0.000101186	4.37668e-07	5.68968e-06	[5, 6]	Group21	5.14905	19	[ABHD3, ADO, ALDH1L2, ALDH3B1, ATAT1, CDH11, DDX27, DPAGT1, FA2H, GLS, HYAL2, ITGB2, NAGK, PCYOX1L, PDLIM3, RHOV, TGFBI, TWIST1, ZBTB7C]
GO:0060284	regulation of cell development	GO_BiologicalProcess-EBI-UniProt-GOA_27.02.2019_00h00	4.25274e-08	0.000118439	5.61292e-17	1.79614e-15	[4, 5]	Group34	19.6944	232	[ABL1, ABL2, ACTR2, ADGRA2, ADGRG1, ADNP, ALK, APP, APPL2, ARC, ASAP1, ASH1L, ASXL1, BCL11A, BCL2, BEND6, BHLHE41, BMP5, BMP7, BMPR2, BMX, BRINP3, BRSK1, CAMSAP2, CAPRIN1, CARM1, CARMIL1, CBFA2T2, CCDC6, CDC20, CDH5, CDKL5, CDON, CHN1, CLCF1, COL3A1, CPNE5, CRABP2, CRKL, CRMP1, CSNK1D, CSNK1E, CXCR4, CXXC1, DAB2IP, DBN1, DENR, DMTN, DNMT3B, DPYSL3, DRAXIN, DRD2, DUOXA1, EDNRB, EFNB2, EFNB3, EGR2,…
GO:0002009	morphogenesis of an epithelium	GO_BiologicalProcess-EBI-UniProt-GOA_27.02.2019_00h00	4.80573e-08	0.000133791	5.61292e-17	1.79614e-15	[4, 5]	Group34	21.7656	143	[ABL1, ACVRL1, ADAMTS12, ALOX12, AP2M1, ASXL1, BCL10, BCL2, BMP5, BMP7, BRSK1, C2CD3, CA9, CC2D2A, CCDC6, CEP290, COL4A1, COL5A1, CRYGS, CSF1R, DAB2IP, DACT1, DCHS1, DDR1, DLG3, DLL4, DYNLL1, EDNRA, EFNB2, ENG, EPHA4, ETV5, FGF7, FGFR1, FMN1, FOXD1, FOXF1, FOXF2, FOXN1, FRAS1, FZD1, FZD2, GCM1, GLI3, GORAB, GRHL2, HAND1, HNF1B, HOXB4, HOXD11, HOXD13, IFT122, IFT172, IFT52, IFT57, IL10, INTS3, JAG…
GO:0007600	sensory perception	GO_BiologicalProcess-EBI-UniProt-GOA_27.02.2019_00h00	4.86857e-08	0.000135492	4.86857e-08	6.816e-07	[4]	Group03	8.86525	100	[ADCY3, ADORA2B, ALOXE3, APOBEC3C, BBS1, BIRC5, CABP1, CACNA1D, CACNB3, CCDC6, CCL2, CDH3, CHRFAM7A, CHRNA7, CNNM4, COL1A1, CRYBA4, CRYBB1, CST2, CXCR4, DCDC2, DLL4, DRD2, EDNRB, EFEMP1, ELK3, EPAS1, F2R, FABP5, FBXL19, FBXO11, FGFR1, FSCN2, FZD2, GBX1, GJB2, GJB4, GJC1, HOXD10, HOXD11, IL10, IMPG2, ITGA2, ITPR3, KCNA1, LAMC1, LMNB2, LUM, LXN, MED12, MKKS, MPP2, MYO6, NECTIN4, NIPBL, NLGN2, NMUR2…
GO:0045664	regulation of neuron differentiation	GO_BiologicalProcess-EBI-UniProt-GOA_27.02.2019_00h00	4.92866e-08	0.000137115	5.61292e-17	1.79614e-15	[5, 6, 7, 8, 9]	Group34	20.7838	175	[ABL1, ABL2, ACTR2, ADNP, ALK, APP, ARC, ASAP1, ASH1L, ASXL1, BCL11A, BCL2, BEND6, BMP5, BMP7, BMPR2, BMX, BRINP3, BRSK1, CAMSAP2, CAPRIN1, CARM1, CBFA2T2, CCDC6, CDC20, CDKL5, CDON, CHN1, CPNE5, CRABP2, CRKL, CRMP1, CSNK1D, CSNK1E, CXXC1, DAB2IP, DBN1, DENR, DNMT3B, DPYSL3, DRAXIN, DUOXA1, EDNRB, EFNB2, EFNB3, EGR2, EIF4ENIF1, EPHA3, EPHA4, EPHB3, ESRP1, ETV5, FEZ1, FEZF1, FGFR1, FKBP9, FZD1, GD…
GO:0050767	regulation of neurogenesis	GO_BiologicalProcess-EBI-UniProt-GOA_27.02.2019_00h00	4.97697e-08	0.00013841	5.61292e-17	1.79614e-15	[5, 6, 7, 8]	Group34	20.0772	208	[ABL1, ABL2, ACTR2, ADGRG1, ADNP, ALK, APP, APPL2, ARC, ASAP1, ASH1L, ASXL1, BCL11A, BCL2, BEND6, BHLHE41, BMP5, BMP7, BMPR2, BMX, BRINP3, BRSK1, CAMSAP2, CAPRIN1, CARM1, CBFA2T2, CCDC6, CDC20, CDKL5, CDON, CHN1, CLCF1, COL3A1, CPNE5, CRABP2, CRKL, CRMP1, CSNK1D, CSNK1E, CXCR4, CXXC1, DAB2IP, DBN1, DENR, DNMT3B, DPYSL3, DRAXIN, DRD2, DUOXA1, EDNRB, EFNB2, EFNB3, EGR2, EIF4ENIF1, EPHA3, EPHA4, EPH…
GO:0090304	nucleic acid metabolic process	GO_BiologicalProcess-EBI-UniProt-GOA_27.02.2019_00h00	5.83567e-08	0.000162232	2.4843e-09	4.47175e-08	[4, 5]	Group33	16.0809	970	[ABL1, ABL2, ACIN1, ACTA2, ACTG1, ACTL6A, ACTN1, ACTR1B, ACTR2, ACVRL1, ADAM8, ADARB1, ADNP, ADNP2, ADORA2B, AEBP2, AIM2, ALK, ALKBH8, ALX4, AMHR2, ANKRD2, ANKRD49, ANTXR1, ANXA3, ANXA4, APOBEC3C, APOBEC3G, APP, ARC, ARID2, ARID3A, ARID5B, ARNT2, ASAP1, ASH1L, ASXL1, ATXN2, ATXN7L3, BARX2, BCCIP, BCL10, BCL11A, BCL6B, BCL7A, BCL9, BCOR, BEND3, BEND6, BHLHE41, BICRA, BIRC5, BMP5, BMP7, BMP8A, BMPR…
GO:0007420	brain development	GO_BiologicalProcess-EBI-UniProt-GOA_27.02.2019_00h00	6.16597e-08	0.000171352	5.61292e-17	1.79614e-15	[4, 5, 6, 7]	Group34	20.3125	195	[ABL1, ABL2, ACTR1B, ADGRG1, AKT3, ALK, ANXA3, APP, AQP1, ARNT2, ASH1L, ASXL1, ATAT1, AXL, B4GALT2, BAK1, BCL2, BCR, BMP5, BMP7, BMPR2, BPTF, BSPH1, BTBD3, C2CD3, CALM2, CASP2, CCKAR, CDH1, CDK5R2, CDON, CENPF, CEP290, CHD8, CHN1, CIC, CNP, COL3A1, COL4A1, COLEC12, CRH, CRHR1, CRKL, CSF1R, CSNK1D, CSNK1E, CTNND1, CTTNBP2, CXCR4, DAB2IP, DRAXIN, DRD2, DSCAML1, DYNLL1, EGR2, EIF2B5, EMX2, EPHA3, EP…
GO:0051254	positive regulation of RNA metabolic process	GO_BiologicalProcess-EBI-UniProt-GOA_27.02.2019_00h00	6.88094e-08	0.000191153	1.13845e-17	3.75689e-16	[4, 5, 6, 7, 8]	Group32	17.9916	387	[ABL1, ABL2, ACTA2, ACTG1, ACTL6A, ACTN1, ACTR1B, ACTR2, ACVRL1, ADARB1, ALX4, ANKRD49, APP, ARID3A, ARID5B, ARNT2, ASH1L, ASXL1, ATXN7L3, BARX2, BCL10, BCL9, BICRA, BMP5, BMP7, BMPR2, BPTF, BRD1, BRPF1, BSPH1, CALM2, CARM1, CCAR1, CCDC6, CCL2, CCNB1, CD200, CD86, CDH1, CDH13, CDON, CEP290, CHD8, CHEK1, CHN1, CNOT6, CNOT9, COL1A1, CRTC3, CSRNP2, CTBP2, CXXC1, DAB2IP, DAZAP1, DCN, DDN, DDR1, DHX9,…
GO:0051254	positive regulation of RNA metabolic process	GO_BiologicalProcess-EBI-UniProt-GOA_27.02.2019_00h00	6.88094e-08	0.000191153	2.4843e-09	4.47175e-08	[4, 5, 6, 7, 8]	Group33	17.9916	387	[ABL1, ABL2, ACTA2, ACTG1, ACTL6A, ACTN1, ACTR1B, ACTR2, ACVRL1, ADARB1, ALX4, ANKRD49, APP, ARID3A, ARID5B, ARNT2, ASH1L, ASXL1, ATXN7L3, BARX2, BCL10, BCL9, BICRA, BMP5, BMP7, BMPR2, BPTF, BRD1, BRPF1, BSPH1, CALM2, CARM1, CCAR1, CCDC6, CCL2, CCNB1, CD200, CD86, CDH1, CDH13, CDON, CEP290, CHD8, CHEK1, CHN1, CNOT6, CNOT9, COL1A1, CRTC3, CSRNP2, CTBP2, CXXC1, DAB2IP, DAZAP1, DCN, DDN, DDR1, DHX9,…
GO:0004930	G protein-coupled receptor activity	GO_BiologicalProcess-EBI-UniProt-GOA_27.02.2019_00h00	7.57194e-08	0.000210273	6.83504e-09	1.16196e-07	[4, 5, 6]	Group14	8.49057	81	[ADGRA2, ADGRE1, ADGRF4, ADGRF5, ADGRG1, ADORA2B, APLNR, C3AR1, CALCRL, CCDC6, CCKAR, CCR5, CHRM4, CNOT6, CRHR1, CXCR4, DHX15, DHX34, DHX8, DPYSL5, DRD2, EDNRA, EDNRB, ELOVL4, F2R, FABP7, FPR3, FZD1, FZD2, GABBR1, GPR1, GPR141, GPR156, GPR161, GPR173, GPR20, GPR21, GPR4, GPR55, GPR63, GPR68, GPR78, GPR87, GPRC5A, HRH1, HTR7, LPAR2, LPAR5, MC4R, MRGPRF, MRGPRG, NMUR2, NPY4R, NPY4R2, NR2E3, OGFRL1,…
GO:0045893	positive regulation of transcription, DNA-templated	GO_BiologicalProcess-EBI-UniProt-GOA_27.02.2019_00h00	8.81829e-08	0.000244796	2.4843e-09	4.47175e-08	[5, 6, 7, 8, 9, 10, 11]	Group33	18.2243	351	[ABL1, ACTA2, ACTG1, ACTR2, ACVRL1, ALX4, ANKRD49, APP, ARID3A, ARNT2, ASH1L, ASXL1, ATXN7L3, BARX2, BCL10, BCL9, BICRA, BMP5, BMP7, BMPR2, BPTF, BRD1, BRPF1, BSPH1, CALM2, CARM1, CCDC6, CCL2, CD200, CD86, CDH1, CDH13, CDON, CEP290, CHD8, CHEK1, CHN1, COL1A1, CRTC3, CSRNP2, CTBP2, CXXC1, DAB2IP, DCN, DDN, DDR1, DHX9, DMRT1, DMTF1, DNAAF4, DPF1, DPF2, DRD2, E2F4, E2F5, E2F6, EBF2, ECD, EDRF1, EFCA…
GO:0019222	regulation of metabolic process	GO_BiologicalProcess-EBI-UniProt-GOA_27.02.2019_00h00	1.0972e-07	0.000304472	1.83455e-16	5.50365e-15	[2, 3]	Group29	15.6974	1193	[AAAS, ABL1, ABL2, ACTA2, ACTG1, ACTL6A, ACTN1, ACTR1B, ACTR2, ACVRL1, ADAM12, ADAM19, ADAM8, ADAM9, ADAMTS5, ADARB1, ADCY3, ADCY4, ADCY7, ADGRF5, ADNP, ADNP2, ADORA2B, AEBP2, AIM2, ALK, ALOX12, ALX4, AMHR2, ANKRD2, ANKRD49, ANTXR1, ANXA1, ANXA2, ANXA3, ANXA4, ANXA8, AOC3, AP2M1, APBA2, APELA, APLNR, APOBEC3C, APP, APPL2, AQP1, ARC, ARHGAP8, ARID2, ARID3A, ARID5B, ARL6IP5, ARNT2, ASAP1, ASB1, ASH…
GO:0019222	regulation of metabolic process	GO_BiologicalProcess-EBI-UniProt-GOA_27.02.2019_00h00	1.0972e-07	0.000304472	1.13845e-17	3.75689e-16	[2, 3]	Group32	15.6974	1193	[AAAS, ABL1, ABL2, ACTA2, ACTG1, ACTL6A, ACTN1, ACTR1B, ACTR2, ACVRL1, ADAM12, ADAM19, ADAM8, ADAM9, ADAMTS5, ADARB1, ADCY3, ADCY4, ADCY7, ADGRF5, ADNP, ADNP2, ADORA2B, AEBP2, AIM2, ALK, ALOX12, ALX4, AMHR2, ANKRD2, ANKRD49, ANTXR1, ANXA1, ANXA2, ANXA3, ANXA4, ANXA8, AOC3, AP2M1, APBA2, APELA, APLNR, APOBEC3C, APP, APPL2, AQP1, ARC, ARHGAP8, ARID2, ARID3A, ARID5B, ARL6IP5, ARNT2, ASAP1, ASB1, ASH…
GO:0019222	regulation of metabolic process	GO_BiologicalProcess-EBI-UniProt-GOA_27.02.2019_00h00	1.0972e-07	0.000304472	2.4843e-09	4.47175e-08	[2, 3]	Group33	15.6974	1193	[AAAS, ABL1, ABL2, ACTA2, ACTG1, ACTL6A, ACTN1, ACTR1B, ACTR2, ACVRL1, ADAM12, ADAM19, ADAM8, ADAM9, ADAMTS5, ADARB1, ADCY3, ADCY4, ADCY7, ADGRF5, ADNP, ADNP2, ADORA2B, AEBP2, AIM2, ALK, ALOX12, ALX4, AMHR2, ANKRD2, ANKRD49, ANTXR1, ANXA1, ANXA2, ANXA3, ANXA4, ANXA8, AOC3, AP2M1, APBA2, APELA, APLNR, APOBEC3C, APP, APPL2, AQP1, ARC, ARHGAP8, ARID2, ARID3A, ARID5B, ARL6IP5, ARNT2, ASAP1, ASB1, ASH…
GO:0051240	positive regulation of multicellular organismal process	GO_BiologicalProcess-EBI-UniProt-GOA_27.02.2019_00h00	1.36726e-07	0.000379278	5.61292e-17	1.79614e-15	[2, 3, 4]	Group34	17.8312	393	[AAMP, ABL1, ABL2, ACIN1, ACTR2, ACVRL1, ADAM12, ADAM8, ADAM9, ADGRA2, ADNP, ADORA2B, AIM2, AKT3, ALOX12, ANXA1, ANXA2, ANXA3, APELA, APLNR, APP, APPL2, AQP1, ASH1L, ASXL1, ATP1A1, ATP2A1, AXL, B4GALT5, BCL10, BCL2, BEND6, BMP5, BMP7, BMPR2, BMX, BRINP3, BSPH1, BTG1, BVES, C3AR1, CACNB3, CAPRIN1, CAVIN3, CBFA2T2, CCDC6, CCM2L, CCN2, CCNB1, CD200, CD24, CD274, CD34, CD58, CD86, CDC20, CDH11, CDH5,…
GO:0060348	bone development	GO_BiologicalProcess-EBI-UniProt-GOA_27.02.2019_00h00	1.71201e-07	0.00047474	2.54803e-15	7.38928e-14	[4, 5, 6]	Group30	26.2172	70	[ANXA2, ASXL1, BMPR2, BSPH1, CARM1, CDH11, CER1, CHSY1, COL12A1, COL13A1, COL14A1, COL1A1, COL6A1, COL6A2, COL6A3, COMP, DCHS1, ENG, FBN1, FGFR3, FLI1, GJA1, GLI3, GPR68, HOXB4, IFT172, IGBP1, KRT7, LILRB1, LRRC17, LRRK1, MBD4, MED1, MEF2C, MMP13, MMP14, MMP16, MSX1, MSX2, NEO1, NOTCH2, NR2F2, P3H1, PIP4K2A, PITX2, PLXNB1, POSTN, RAB23, RARG, RFLNB, RUNX2, SERPINH1, SFRP4, SHOX2, SMAD5, SOX9, SPA…
GO:0006520	cellular amino acid metabolic process	GO_BiologicalProcess-EBI-UniProt-GOA_27.02.2019_00h00	1.7966e-07	0.000498019	1.2994e-06	1.16946e-05	[3, 4, 6]	Group23	6.70611	34	[ADO, ADSL, ADSS, ALDH3B1, ATAT1, ATCAY, CAD, DOK1, DPAGT1, ENOPH1, FARSB, GFPT2, GLS, HPDL, IARS, ITGB2, KRT7, L1CAM, MUC1, NPEPPS, P4HTM, PCYOX1L, PDLIM3, PRNP, PSME3, PTGES3L-AARSD1, RAI1, SLC6A6, SLC7A5, SLC7A8, SMS, TGFBI, WARS, ZNF423]
GO:0001822	kidney development	GO_BiologicalProcess-EBI-UniProt-GOA_27.02.2019_00h00	1.86618e-07	0.000517118	7.13043e-09	1.14087e-07	[4, 5, 6, 7]	Group25	24.3697	87	[ACTA2, ADAMTS1, ARID5B, BCL2, BMP7, BSPH1, CCDC6, CD24, CD34, CENPF, CEP290, CER1, DAB2IP, DCHS1, DCN, EFNB2, EPCAM, EPHA4, FADD, FBN1, FGFR1, FMN1, FOXD1, FRAS1, GCNT3, GDF11, GLI3, GPR4, HEYL, HNF1B, HOXC11, HOXD11, HYAL2, ID3, IGFBP7, IQGAP1, ITGA3, ITGA8, JAG1, KIF3A, LAMC1, LIF, LMNB2, LZTS2, MEF2C, NIPBL, NOTCH1, NOTCH3, NUP107, OVOL1, PDGFB, PDGFD, PDGFRB, PECAM1, PKD2, PKHD1, PODXL, POU3…
GO:0042742	defense response to bacterium	GO_BiologicalProcess-EBI-UniProt-GOA_27.02.2019_00h00	2.11489e-07	0.000585824	2.77647e-06	1.94353e-05	[4, 5, 6]	Group15	6.03865	25	[ADAMTS5, ANXA3, CXCL6, DEFB1, DEFB136, DSE, GBP6, IFNE, IL10, IL23A, LALBA, MRTFA, PRB3, PXDN, RNASE7, S100A14, SEMG1, SH2B2, SSC5D, SYK, SYT11, TLR5, TNF, TRDC, VPS13B]
GO:0061448	connective tissue development	GO_BiologicalProcess-EBI-UniProt-GOA_27.02.2019_00h00	2.71321e-07	0.000751289	2.54803e-15	7.38928e-14	[4]	Group30	24.5509	82	[AACS, ACTA2, ACVRL1, ADAMTS12, ADAMTS7, ANXA2, ARID5B, BARX2, BMP5, BMP7, BMP8A, BMPR2, BSPH1, CACNA1C, CARM1, CCN2, CD34, CDH11, CDK4, CER1, CHSY1, COL12A1, COL14A1, COL1A1, COL5A1, COL6A1, COL6A2, COL6A3, COMP, CSPG4, EBF2, ECM1, EFEMP1, EVC, FGFR1, FGFR3, FOXD1, GLI3, GPR4, HAND1, HOXB3, HYAL2, ITGB8, KLF7, LOXL2, LUM, MEF2C, MEX3C, MGP, MKKS, MMP13, MSX1, MSX2, NOTCH1, PAX7, PDGFB, PDGFD, PD…
GO:0060562	epithelial tube morphogenesis	GO_BiologicalProcess-EBI-UniProt-GOA_27.02.2019_00h00	2.73859e-07	0.000758041	2.0293e-22	7.10254e-21	[4, 5, 6]	Group28	23.5589	94	[ABL1, ACVRL1, ADAMTS12, ALOX12, BCL10, BCL2, BMP5, BMP7, C2CD3, CC2D2A, CCDC6, CEP290, COL4A1, CSF1R, DCHS1, DDR1, DLL4, DYNLL1, EDNRA, EFNB2, ENG, EPHA4, ETV5, FMN1, FOXD1, FOXF1, FZD1, FZD2, GLI3, GRHL2, HAND1, HNF1B, HOXD11, IFT122, IFT172, IFT52, IFT57, INTS3, KAT2A, KDM5B, KIF20B, KIF3A, LUZP1, LZTS2, MBD4, MED1, MED12, MEF2C, MIB1, MKKS, MMP14, MSX2, NKX2-1, NOTCH1, NOTCH4, OVOL2, PKD2, PL…
GO:0060562	epithelial tube morphogenesis	GO_BiologicalProcess-EBI-UniProt-GOA_27.02.2019_00h00	2.73859e-07	0.000758041	5.61292e-17	1.79614e-15	[4, 5, 6]	Group34	23.5589	94	[ABL1, ACVRL1, ADAMTS12, ALOX12, BCL10, BCL2, BMP5, BMP7, C2CD3, CC2D2A, CCDC6, CEP290, COL4A1, CSF1R, DCHS1, DDR1, DLL4, DYNLL1, EDNRA, EFNB2, ENG, EPHA4, ETV5, FMN1, FOXD1, FOXF1, FZD1, FZD2, GLI3, GRHL2, HAND1, HNF1B, HOXD11, IFT122, IFT172, IFT52, IFT57, INTS3, KAT2A, KDM5B, KIF20B, KIF3A, LUZP1, LZTS2, MBD4, MED1, MED12, MEF2C, MIB1, MKKS, MMP14, MSX2, NKX2-1, NOTCH1, NOTCH4, OVOL2, PKD2, PL…
GO:0048519	negative regulation of biological process	GO_BiologicalProcess-EBI-UniProt-GOA_27.02.2019_00h00	3.27019e-07	0.000904862	1.83455e-16	5.50365e-15	[1, 2, 3]	Group29	15.9116	994	[AAAS, ABHD17C, ABL1, ABL2, ACTN1, ACTR1B, ACVRL1, ADAM8, ADAMTS1, ADAMTS12, ADAMTS5, ADAMTS7, ADARB1, ADCY7, ADD2, ADGRA2, ADGRF5, ADGRG1, ADNP, ADNP2, ADORA2B, AEBP2, AGR3, AIM2, AKT3, ALOX12, ANKRD2, ANTXR1, ANXA1, ANXA2, ANXA4, ANXA8, AOC3, AP2M1, APELA, APLNR, APOBEC3C, APOBEC3G, APP, APPL2, AQP1, ARC, ARHGAP6, ARHGDIB, ARHGEF15, ARID2, ARID3A, ARID5B, ARL6IP5, ARNT2, ARRDC1, ASAP1, ASB1, AS…
GO:0048519	negative regulation of biological process	GO_BiologicalProcess-EBI-UniProt-GOA_27.02.2019_00h00	3.27019e-07	0.000904862	2.4843e-09	4.47175e-08	[1, 2, 3]	Group33	15.9116	994	[AAAS, ABHD17C, ABL1, ABL2, ACTN1, ACTR1B, ACVRL1, ADAM8, ADAMTS1, ADAMTS12, ADAMTS5, ADAMTS7, ADARB1, ADCY7, ADD2, ADGRA2, ADGRF5, ADGRG1, ADNP, ADNP2, ADORA2B, AEBP2, AGR3, AIM2, AKT3, ALOX12, ANKRD2, ANTXR1, ANXA1, ANXA2, ANXA4, ANXA8, AOC3, AP2M1, APELA, APLNR, APOBEC3C, APOBEC3G, APP, APPL2, AQP1, ARC, ARHGAP6, ARHGDIB, ARHGEF15, ARID2, ARID3A, ARID5B, ARL6IP5, ARNT2, ARRDC1, ASAP1, ASB1, AS…
GO:0048519	negative regulation of biological process	GO_BiologicalProcess-EBI-UniProt-GOA_27.02.2019_00h00	3.27019e-07	0.000904862	5.61292e-17	1.79614e-15	[1, 2, 3]	Group34	15.9116	994	[AAAS, ABHD17C, ABL1, ABL2, ACTN1, ACTR1B, ACVRL1, ADAM8, ADAMTS1, ADAMTS12, ADAMTS5, ADAMTS7, ADARB1, ADCY7, ADD2, ADGRA2, ADGRF5, ADGRG1, ADNP, ADNP2, ADORA2B, AEBP2, AGR3, AIM2, AKT3, ALOX12, ANKRD2, ANTXR1, ANXA1, ANXA2, ANXA4, ANXA8, AOC3, AP2M1, APELA, APLNR, APOBEC3C, APOBEC3G, APP, APPL2, AQP1, ARC, ARHGAP6, ARHGDIB, ARHGEF15, ARID2, ARID3A, ARID5B, ARL6IP5, ARNT2, ARRDC1, ASAP1, ASB1, AS…
GO:0010557	positive regulation of macromolecule biosynthetic process	GO_BiologicalProcess-EBI-UniProt-GOA_27.02.2019_00h00	3.51978e-07	0.00097357	1.13845e-17	3.75689e-16	[4, 5, 6]	Group32	17.567	413	[ABL1, ABL2, ACTA2, ACTG1, ACTL6A, ACTN1, ACTR2, ACVRL1, ADARB1, ALX4, ANKRD49, ANTXR1, APP, ARID3A, ARID5B, ARNT2, ASH1L, ASXL1, ATXN7L3, BARX2, BCL10, BCL9, BICRA, BMP5, BMP7, BMPR2, BPTF, BRD1, BRPF1, BSPH1, C1QTNF2, CALM2, CARM1, CCAR1, CCDC6, CCL2, CCT2, CCT4, CCT5, CCT7, CD200, CD86, CDH1, CDH13, CDK4, CDON, CEP290, CHD8, CHEK1, CHN1, CNOT6, CNOT9, COL1A1, CRTC3, CSRNP2, CTBP2, CXXC1, CYBB,…
GO:0010557	positive regulation of macromolecule biosynthetic process	GO_BiologicalProcess-EBI-UniProt-GOA_27.02.2019_00h00	3.51978e-07	0.00097357	2.4843e-09	4.47175e-08	[4, 5, 6]	Group33	17.567	413	[ABL1, ABL2, ACTA2, ACTG1, ACTL6A, ACTN1, ACTR2, ACVRL1, ADARB1, ALX4, ANKRD49, ANTXR1, APP, ARID3A, ARID5B, ARNT2, ASH1L, ASXL1, ATXN7L3, BARX2, BCL10, BCL9, BICRA, BMP5, BMP7, BMPR2, BPTF, BRD1, BRPF1, BSPH1, C1QTNF2, CALM2, CARM1, CCAR1, CCDC6, CCL2, CCT2, CCT4, CCT5, CCT7, CD200, CD86, CDH1, CDH13, CDK4, CDON, CEP290, CHD8, CHEK1, CHN1, CNOT6, CNOT9, COL1A1, CRTC3, CSRNP2, CTBP2, CXXC1, CYBB,…
GO:0006024	glycosaminoglycan biosynthetic process	GO_BiologicalProcess-EBI-UniProt-GOA_27.02.2019_00h00	3.56125e-07	0.000984687	5.57219e-07	6.68663e-06	[6]	Group13	32	40	[ABCC5, B3GNT3, B3GNT6, B4GALT2, B4GALT3, B4GALT4, B4GALT5, BGN, CHST1, CHST12, CHST14, CHST2, CHSY1, CHSY3, CSGALNACT2, CSPG4, DCN, DSE, DSEL, EXT1, EXT2, GPC1, GPC2, HAS3, HS3ST1, HSPG2, LUM, NDST2, NDST4, OGN, OMD, PDGFB, PDGFRB, PRELP, PXYLP1, SDC3, SMARCB1, SULT2B1, TCN2, XYLT1]
GO:0022604	regulation of cell morphogenesis	GO_BiologicalProcess-EBI-UniProt-GOA_27.02.2019_00h00	3.61138e-07	0.000998184	5.61292e-17	1.79614e-15	[4, 5, 6]	Group34	21.5589	130	[ABL1, ACTR2, ADNP, ANXA1, ARC, ARHGAP18, ARHGEF18, ASXL1, BCL11A, BMPR2, BRSK1, BVES, CAMSAP1, CAPRIN1, CAPZB, CARMIL1, CCDC6, CCL2, CDC42EP1, CDC42EP3, CDC42EP4, CDC42EP5, CDKL5, CHN1, CPNE5, CRABP2, CRKL, CRMP1, CSF1R, CXXC1, DBN1, DENR, DMTN, DRAXIN, DYNLL1, EFNB3, EGR2, EPHA4, EPHB3, EPS8, ERMN, EZR, FBLIM1, FEZ1, FGD4, FGD6, FMNL1, FMNL3, GNA12, HCK, HECW2, ITGB2, KDR, KIF13B, KIF3A, L1CAM,…
GO:0007389	pattern specification process	GO_BiologicalProcess-EBI-UniProt-GOA_27.02.2019_00h00	3.61242e-07	0.000998113	5.61292e-17	1.79614e-15	[2, 3, 4]	Group34	22.0974	118	[ACTR1B, ACVRL1, ADGRG1, ALX4, AMHR2, ARC, ASH1L, BCOR, BHLHE41, BICC1, BMP5, BMP7, BMPR2, BPTF, BSPH1, C2CD3, CC2D2A, CD200, CDON, CER1, CHSY1, CRKL, DBX1, DCHS1, DLL4, DNAAF4, DSCAML1, DYNC2LI1, EED, EFNB1, EGR2, EMX2, ENG, FEZF1, FGFR1, FOXB1, FOXD1, FOXF1, GDF11, GLI1, GLI3, GORAB, GPR161, HAND1, HES7, HHEX, HNF1B, HOXB3, HOXB4, HOXC11, HOXC13, HOXC6, HOXD10, HOXD11, HOXD12, HOXD13, IFT122, I…
GO:0031328	positive regulation of cellular biosynthetic process	GO_BiologicalProcess-EBI-UniProt-GOA_27.02.2019_00h00	3.94595e-07	0.00108987	1.13845e-17	3.75689e-16	[4, 5, 6]	Group32	17.4456	433	[ABL1, ABL2, ACTA2, ACTG1, ACTL6A, ACTN1, ACTR2, ACVRL1, ADARB1, ADGRF5, ADORA2B, ALX4, ANKRD49, ANTXR1, ANXA1, APP, ARID3A, ARID5B, ARNT2, ASH1L, ASXL1, ATXN7L3, BARX2, BCL10, BCL9, BICRA, BMP5, BMP7, BMPR2, BPTF, BRD1, BRPF1, BSPH1, C1QTNF2, CALM2, CAPN2, CARM1, CCAR1, CCDC6, CCL2, CCT2, CCT4, CCT5, CCT7, CD200, CD86, CDH1, CDH13, CDH3, CDK4, CDON, CEP290, CHD8, CHEK1, CHN1, CNOT6, CNOT9, COL1A…
GO:0031328	positive regulation of cellular biosynthetic process	GO_BiologicalProcess-EBI-UniProt-GOA_27.02.2019_00h00	3.94595e-07	0.00108987	2.4843e-09	4.47175e-08	[4, 5, 6]	Group33	17.4456	433	[ABL1, ABL2, ACTA2, ACTG1, ACTL6A, ACTN1, ACTR2, ACVRL1, ADARB1, ADGRF5, ADORA2B, ALX4, ANKRD49, ANTXR1, ANXA1, APP, ARID3A, ARID5B, ARNT2, ASH1L, ASXL1, ATXN7L3, BARX2, BCL10, BCL9, BICRA, BMP5, BMP7, BMPR2, BPTF, BRD1, BRPF1, BSPH1, C1QTNF2, CALM2, CAPN2, CARM1, CCAR1, CCDC6, CCL2, CCT2, CCT4, CCT5, CCT7, CD200, CD86, CDH1, CDH13, CDH3, CDK4, CDON, CEP290, CHD8, CHEK1, CHN1, CNOT6, CNOT9, COL1A…
GO:0044282	small molecule catabolic process	GO_BiologicalProcess-EBI-UniProt-GOA_27.02.2019_00h00	4.37668e-07	0.0012084	4.37668e-07	5.68968e-06	[3]	Group21	7.36301	43	[ABHD3, ADO, ADPGK, ALDH1L2, ALDH3B1, APOBEC3C, APOBEC3G, ATAT1, CDH11, DDX27, DPAGT1, ENTPD1, ENTPD6, FA2H, FUT4, FUT6, FUT8, GLS, GSK3A, HAGHL, HOOK2, HOOK3, HYAL2, ITGB2, KCNA5, MTMR2, NAGK, NTF4, NUDT10, PCYOX1L, PDLIM3, PFKP, PGM2L1, PKM, RHOV, S1PR1, SCARF1, SYNJ2, TGFBI, TIGAR, TRIP10, TWIST1, ZBTB7C]
GO:0043170	macromolecule metabolic process	GO_BiologicalProcess-EBI-UniProt-GOA_27.02.2019_00h00	4.47775e-07	0.00123586	2.4843e-09	4.47175e-08	[3]	Group33	15.2174	1554	[A4GALT, AAAS, ABCC5, ABHD17C, ABL1, ABL2, ACIN1, ACTA2, ACTG1, ACTL6A, ACTN1, ACTR1B, ACTR2, ACVRL1, ADAM12, ADAM18, ADAM19, ADAM23, ADAM28, ADAM33, ADAM8, ADAM9, ADAMTS1, ADAMTS12, ADAMTS14, ADAMTS2, ADAMTS4, ADAMTS5, ADAMTS7, ADAMTSL1, ADARB1, ADCY3, ADCY4, ADCY7, ADNP, ADNP2, ADORA2B, ADPRH, AEBP2, AGBL3, AGBL5, AIM2, AKT3, ALK, ALKBH8, ALOX12, ALX4, AMHR2, ANAPC1, ANAPC4, ANAPC5, ANAPC7, ANK…
GO:0051216	cartilage development	GO_BiologicalProcess-EBI-UniProt-GOA_27.02.2019_00h00	4.67604e-07	0.00129012	2.54803e-15	7.38928e-14	[4, 5, 6]	Group30	25.969	67	[ACVRL1, ADAMTS12, ADAMTS7, ANXA2, BARX2, BMP5, BMP7, BMP8A, BMPR2, BSPH1, CACNA1C, CARM1, CCN2, CDH11, CER1, CHSY1, COL12A1, COL14A1, COL1A1, COL6A1, COL6A2, COL6A3, COMP, CSPG4, ECM1, EFEMP1, EVC, FGFR1, FGFR3, GLI3, HAND1, HOXB3, HYAL2, ITGB8, LOXL2, LUM, MEF2C, MEX3C, MGP, MKKS, MMP13, MSX1, MSX2, PAX7, PKDCC, PLXNA1, POSTN, PRRX1, RARG, RFLNB, RUNX2, RUNX3, SERPINH1, SFRP1, SHOX2, SMAD5, SNA…
GO:0006959	humoral immune response	GO_BiologicalProcess-EBI-UniProt-GOA_27.02.2019_00h00	4.88837e-07	0.00134821	1.32618e-10	2.78498e-09	[3]	Group26	6.66667	31	[ASAP1, BCL2, C1QB, C1QC, C3AR1, C7, CCL2, CXCL6, DEFB1, DSE, EBI3, FCGR2A, HNRNPC, IFNA1, IFNE, MEF2C, METTL9, MITF, MNX1, NOTCH1, PITX2, RNASE7, SEMG1, SH2B2, SPNS2, TFE3, TNF, TNFRSF21, TRDC, TREM2, VSIG4]
GO:0048568	embryonic organ development	GO_BiologicalProcess-EBI-UniProt-GOA_27.02.2019_00h00	5.37737e-07	0.00148254	5.61292e-17	1.79614e-15	[4, 5, 6]	Group34	21.9739	118	[ALX4, APELA, ARID2, BCR, BMP5, BMP7, BPTF, C2CD3, CC2D2A, CEP290, CHN1, COL5A2, DSCAML1, EFEMP1, ENG, EPAS1, ERCC3, FBN1, FGFR1, FOXF1, FOXF2, FZD2, GCM1, GJA5, GLI1, GLI3, GRHL2, HAND1, HNF1B, HOXB3, HOXB4, HOXC11, HOXD10, ID3, IFT122, IFT140, IFT172, IFT52, IFT57, IL10, ITGA8, KDR, KIF3A, KRT19, KRT7, KRT8, LIF, LRIG3, MAFB, MBD4, MED1, MED12, MEF2C, MEIS2, MFAP2, MIB1, MKKS, MMP14, MMP16, MSX…
GO:0002250	adaptive immune response	GO_BiologicalProcess-EBI-UniProt-GOA_27.02.2019_00h00	5.41586e-07	0.00149261	1.32618e-10	2.78498e-09	[3]	Group26	8.29082	65	[ADCY7, ADGRE1, ANXA1, BCL10, BMX, C1QB, C1QC, C7, CD274, CD86, CLCF1, CRTAM, CTSC, EBI3, EXOSC3, FADD, FCGR1B, FCGR2A, GCNT3, HNRNPC, IFNA1, IFNE, IL10, IL13RA2, IL23A, IL31RA, JAG1, JAK2, JAM3, LAIR1, LILRB1, LILRB4, LOXL1, LOXL3, MALT1, MCOLN2, MEF2C, MPRIP, MRTFA, MYO1G, PIK3CD, PITX2, PKD2, PRKCQ, RAET1G, RAET1L, RC3H1, RIF1, SDCBP2, SEMA4A, SLC7A8, SMAD7, SOCS5, SYK, TFE3, TNF, TNFRSF11A, T…
GO:0045935	positive regulation of nucleobase-containing compound metabolic process	GO_BiologicalProcess-EBI-UniProt-GOA_27.02.2019_00h00	5.51174e-07	0.00151849	1.13845e-17	3.75689e-16	[4, 5, 6]	Group32	17.5011	416	[ABL1, ABL2, ACTA2, ACTG1, ACTL6A, ACTN1, ACTR1B, ACTR2, ACVRL1, ADARB1, ADORA2B, ALX4, ANKRD49, ANTXR1, ANXA3, APP, ARID3A, ARID5B, ARNT2, ASH1L, ASXL1, ATXN7L3, BARX2, BCL10, BCL9, BEND3, BICRA, BMP5, BMP7, BMPR2, BPTF, BRD1, BRPF1, BSPH1, CALM2, CARM1, CCAR1, CCDC6, CCL2, CCNB1, CCT2, CCT4, CCT5, CCT7, CD200, CD86, CDH1, CDH13, CDON, CEP290, CHD8, CHEK1, CHN1, CLCF1, CNOT6, CNOT9, COL1A1, CRTC…
GO:0045935	positive regulation of nucleobase-containing compound metabolic process	GO_BiologicalProcess-EBI-UniProt-GOA_27.02.2019_00h00	5.51174e-07	0.00151849	2.4843e-09	4.47175e-08	[4, 5, 6]	Group33	17.5011	416	[ABL1, ABL2, ACTA2, ACTG1, ACTL6A, ACTN1, ACTR1B, ACTR2, ACVRL1, ADARB1, ADORA2B, ALX4, ANKRD49, ANTXR1, ANXA3, APP, ARID3A, ARID5B, ARNT2, ASH1L, ASXL1, ATXN7L3, BARX2, BCL10, BCL9, BEND3, BICRA, BMP5, BMP7, BMPR2, BPTF, BRD1, BRPF1, BSPH1, CALM2, CARM1, CCAR1, CCDC6, CCL2, CCNB1, CCT2, CCT4, CCT5, CCT7, CD200, CD86, CDH1, CDH13, CDON, CEP290, CHD8, CHEK1, CHN1, CLCF1, CNOT6, CNOT9, COL1A1, CRTC…
GO:0006023	aminoglycan biosynthetic process	GO_BiologicalProcess-EBI-UniProt-GOA_27.02.2019_00h00	5.57219e-07	0.00153458	5.57219e-07	6.68663e-06	[5]	Group13	31.25	40	[ABCC5, B3GNT3, B3GNT6, B4GALT2, B4GALT3, B4GALT4, B4GALT5, BGN, CHST1, CHST12, CHST14, CHST2, CHSY1, CHSY3, CSGALNACT2, CSPG4, DCN, DSE, DSEL, EXT1, EXT2, GPC1, GPC2, HAS3, HS3ST1, HSPG2, LUM, NDST2, NDST4, OGN, OMD, PDGFB, PDGFRB, PRELP, PXYLP1, SDC3, SMARCB1, SULT2B1, TCN2, XYLT1]
GO:0060485	mesenchyme development	GO_BiologicalProcess-EBI-UniProt-GOA_27.02.2019_00h00	5.66975e-07	0.00156088	2.0293e-22	7.10254e-21	[4, 5, 6]	Group28	23.9316	84	[ACTA2, ACVRL1, BCL2, BMP5, BMP7, BMPR2, BMX, BNC2, CCDC6, CD200, CER1, COL1A1, DAB2IP, DACT3, DCHS1, EDNRA, EDNRB, EFNB1, ENG, EPHA3, ERBB3, FGFR1, FOXD1, FOXF1, FOXF2, HAND1, HDAC2, HEYL, ISL1, JAG1, LLGL2, LOXL1, LOXL2, LOXL3, MDM4, MEF2C, MEIS2, MEOX1, MSX1, MSX2, NKX2-1, NOTCH1, NR2F2, OVOL2, PDGFRB, PDPN, PHLDB1, PITX2, PKD2, POFUT2, PTCH1, RFLNB, SEMA3A, SEMA3C, SEMA3D, SEMA4A, SEMA4C, SEM…
GO:0003007	heart morphogenesis	GO_BiologicalProcess-EBI-UniProt-GOA_27.02.2019_00h00	5.71949e-07	0.001574	2.0293e-22	7.10254e-21	[4, 5, 6, 7]	Group28	24.4514	78	[ACVRL1, ADAMTS1, ARID2, ASXL1, BMP5, BMP7, BMPR2, C2CD3, CCM2L, COL5A1, CRKL, CXCR4, DCHS1, DLL4, DYNLL1, ELN, ENG, FHL2, FKBP1A, FOXF1, FZD1, FZD2, GJA5, GRHL2, GSK3A, HAND1, HEG1, HEYL, IFT172, IFT52, IFT57, ISL1, JAG1, KIF3A, LLGL2, MBD4, MDM4, MED1, MEF2C, MEIS2, MIB1, MKKS, MSX1, MSX2, MYLK2, NIPBL, NOTCH1, NOTCH2, NR2F2, OVOL2, PITX2, PKD2, PLXND1, PPP1R13L, PTCH1, S1PR1, SEMA3C, SHOX2, SL…
GO:0003007	heart morphogenesis	GO_BiologicalProcess-EBI-UniProt-GOA_27.02.2019_00h00	5.71949e-07	0.001574	5.61292e-17	1.79614e-15	[4, 5, 6, 7]	Group34	24.4514	78	[ACVRL1, ADAMTS1, ARID2, ASXL1, BMP5, BMP7, BMPR2, C2CD3, CCM2L, COL5A1, CRKL, CXCR4, DCHS1, DLL4, DYNLL1, ELN, ENG, FHL2, FKBP1A, FOXF1, FZD1, FZD2, GJA5, GRHL2, GSK3A, HAND1, HEG1, HEYL, IFT172, IFT52, IFT57, ISL1, JAG1, KIF3A, LLGL2, MBD4, MDM4, MED1, MEF2C, MEIS2, MIB1, MKKS, MSX1, MSX2, MYLK2, NIPBL, NOTCH1, NOTCH2, NR2F2, OVOL2, PITX2, PKD2, PLXND1, PPP1R13L, PTCH1, S1PR1, SEMA3C, SHOX2, SL…
GO:0009891	positive regulation of biosynthetic process	GO_BiologicalProcess-EBI-UniProt-GOA_27.02.2019_00h00	6.453e-07	0.00177522	1.13845e-17	3.75689e-16	[3, 4, 5]	Group32	17.3482	437	[ABL1, ABL2, ACTA2, ACTG1, ACTL6A, ACTN1, ACTR1B, ACTR2, ACVRL1, ADARB1, ADGRF5, ADORA2B, ALX4, ANKRD49, ANTXR1, ANXA1, APP, ARID3A, ARID5B, ARNT2, ASH1L, ASXL1, ATXN7L3, BARX2, BCL10, BCL9, BICRA, BMP5, BMP7, BMPR2, BPTF, BRD1, BRPF1, BSPH1, C1QTNF2, CALM2, CAPN2, CARM1, CCAR1, CCDC3, CCDC6, CCL2, CCN2, CCT2, CCT4, CCT5, CCT7, CD200, CD86, CDH1, CDH13, CDH3, CDK4, CDON, CEP290, CHD8, CHEK1, CHN1…
GO:0009891	positive regulation of biosynthetic process	GO_BiologicalProcess-EBI-UniProt-GOA_27.02.2019_00h00	6.453e-07	0.00177522	2.4843e-09	4.47175e-08	[3, 4, 5]	Group33	17.3482	437	[ABL1, ABL2, ACTA2, ACTG1, ACTL6A, ACTN1, ACTR1B, ACTR2, ACVRL1, ADARB1, ADGRF5, ADORA2B, ALX4, ANKRD49, ANTXR1, ANXA1, APP, ARID3A, ARID5B, ARNT2, ASH1L, ASXL1, ATXN7L3, BARX2, BCL10, BCL9, BICRA, BMP5, BMP7, BMPR2, BPTF, BRD1, BRPF1, BSPH1, C1QTNF2, CALM2, CAPN2, CARM1, CCAR1, CCDC3, CCDC6, CCL2, CCN2, CCT2, CCT4, CCT5, CCT7, CD200, CD86, CDH1, CDH13, CDH3, CDK4, CDON, CEP290, CHD8, CHEK1, CHN1…
GO:0045944	positive regulation of transcription by RNA polymerase II	GO_BiologicalProcess-EBI-UniProt-GOA_27.02.2019_00h00	6.88529e-07	0.00189345	2.4843e-09	4.47175e-08	[6, 7, 8, 9, 10, 11, 12]	Group33	18.4314	282	[ABL1, ACTG1, ACTR2, ACVRL1, ALX4, APP, ARID3A, ARNT2, ASH1L, ASXL1, BARX2, BCL9, BMP5, BMP7, BMPR2, BPTF, BSPH1, CARM1, CD200, CDH13, CDON, CHD8, CHN1, CRTC3, CSRNP2, CTBP2, DAB2IP, DCN, DDN, DDR1, DHX9, DMRT1, DMTF1, DNAAF4, DPF1, DPF2, DRD2, E2F4, E2F5, E2F6, EBF2, ECD, EFCAB7, EGR2, EGR3, EHF, ELF1, ELF3, ELF4, ELK3, ENG, EPAS1, EPC1, EPCAM, ERCC3, ERG, ETS1, ETV5, ETV6, FADD, FLI1, FOSL1, FO…
GO:0003712	transcription coregulator activity	GO_BiologicalProcess-EBI-UniProt-GOA_27.02.2019_00h00	6.97677e-07	0.00191791	6.97677e-07	7.67444e-06	[7, 8, 9, 10]	Group12	20.4342	160	[ABL1, ABL2, ACTG1, ACTL6A, ACTN1, ADARB1, AEBP2, ARID5B, ASXL1, ATXN7L3, BCL10, BCL9, BCOR, BEND6, BHLHE41, BICRA, BTG1, CARM1, CBFA2T2, CCAR1, CCL2, CNOT2, CNOT6, CNOT9, CTBP2, DDR1, DDX1, DHX9, DNMT3A, DNMT3B, DPF2, E2F6, ECD, ELF3, FAM129B, FEV, FHL2, GMEB2, GMNN, GNA12, GON4L, GPRC5A, HAND1, HCFC1, HDAC7, HDAC9, HES7, HEYL, HINFP, HMGA1, HNRNPU, HOXC6, HYAL2, ID3, IL10, IL31RA, ISL1, JDP2, J…
GO:0008284	positive regulation of cell population proliferation	GO_BiologicalProcess-EBI-UniProt-GOA_27.02.2019_00h00	7.14756e-07	0.00196415	2.20573e-08	3.30859e-07	[2, 3, 4, 5]	Group09	19.0992	229	[ABCC1, ABCC4, ABL1, ACTR1B, ACVRL1, ADAMTS1, ADGRG1, AKT3, ALOX12, ANXA1, ANXA2, APELA, APLNR, AQP1, ARNT2, ASAP1, ASH1L, BCL2, BIRC5, BMP5, BMPR2, CALCRL, CAPN1, CARM1, CCAR1, CCN2, CCNB1, CCNF, CCNG2, CCNJ, CD200, CD24, CD248, CD274, CD86, CDC20, CDH1, CDH11, CDH13, CDH3, CDK4, CDON, CEACAM6, CHN1, CHRFAM7A, CHRNA7, CHTOP, CIAO1, CIP2A, CLCF1, CLEC11A, CNOT6, COMP, CRH, CRKL, CSF1R, CSNK2A1, D…
GO:0032835	glomerulus development	GO_BiologicalProcess-EBI-UniProt-GOA_27.02.2019_00h00	7.34642e-07	0.00201806	7.13043e-09	1.14087e-07	[3, 4, 6, 7, 8, 9]	Group25	35.2941	30	[ACTA2, BCL2, BMP7, CCDC6, CD24, CD34, DAB2IP, GPR4, HEYL, IQGAP1, JAG1, LAMC1, LMNB2, MEF2C, NOTCH1, NOTCH3, PDGFB, PDGFD, PDGFRB, PECAM1, PODXL, PROM1, PTCH1, SULF1, SULF2, TCF21, TEK, WWTR1, ZBTB7C, ZNF225]
GO:0021510	spinal cord development	GO_BiologicalProcess-EBI-UniProt-GOA_27.02.2019_00h00	8.14355e-07	0.00223622	8.14355e-07	8.14355e-06	[4, 5, 6, 7]	Group05	31.2	39	[ACTL6A, ADARB1, ASH1L, DBX1, DLL4, DRAXIN, EED, FOXB1, GBX1, GDF11, GLI3, HOXD10, IFT122, IFT172, ISL1, KRT7, LHX5, LOXL1, LOXL3, MED12, MNX1, NEFL, NKX6-1, NOTCH1, NRF1, PAX7, PKD2, PLXDC1, PTBP1, PTCH1, PTN, SMOX, SOX11, SOX4, TULP3, UNCX, VIT, VLDLR, VSTM5]
GO:0048736	appendage development	GO_BiologicalProcess-EBI-UniProt-GOA_27.02.2019_00h00	8.39861e-07	0.00230542	4.11958e-13	1.15348e-11	[3, 4]	Group22	26.2931	61	[ALX4, BAK1, BMP7, BMPR2, C2CD3, CACNA1C, CD200, COMP, CRABP2, EVX2, FGFR1, FMN1, FOXN1, FRAS1, GJA5, GLI3, GNA12, GRHL2, HDAC2, HOXC11, HOXC13, HOXD10, HOXD12, HOXD13, IFT122, IFT140, IFT172, IFT52, IQCE, ITGB4, KAT2A, KDF1, KREMEN1, MBD4, MED1, MSX1, MSX2, NIPBL, NOTCH1, NR2F2, PITX2, PKDCC, POSTN, PRKRA, PRRX1, PTCH1, RAD54L, RARG, RAX, RUNX2, SEMA3C, SHOX2, SOX11, SOX4, SOX9, TBC1D8, TBX5, TF…
GO:0060173	limb development	GO_BiologicalProcess-EBI-UniProt-GOA_27.02.2019_00h00	8.39861e-07	0.00230542	4.11958e-13	1.15348e-11	[4, 5]	Group22	26.2931	61	[ALX4, BAK1, BMP7, BMPR2, C2CD3, CACNA1C, CD200, COMP, CRABP2, EVX2, FGFR1, FMN1, FOXN1, FRAS1, GJA5, GLI3, GNA12, GRHL2, HDAC2, HOXC11, HOXC13, HOXD10, HOXD12, HOXD13, IFT122, IFT140, IFT172, IFT52, IQCE, ITGB4, KAT2A, KDF1, KREMEN1, MBD4, MED1, MSX1, MSX2, NIPBL, NOTCH1, NR2F2, PITX2, PKDCC, POSTN, PRKRA, PRRX1, PTCH1, RAD54L, RARG, RAX, RUNX2, SEMA3C, SHOX2, SOX11, SOX4, SOX9, TBC1D8, TBX5, TF…
GO:0048736	appendage development	GO_BiologicalProcess-EBI-UniProt-GOA_27.02.2019_00h00	8.39861e-07	0.00230542	2.54803e-15	7.38928e-14	[3, 4]	Group30	26.2931	61	[ALX4, BAK1, BMP7, BMPR2, C2CD3, CACNA1C, CD200, COMP, CRABP2, EVX2, FGFR1, FMN1, FOXN1, FRAS1, GJA5, GLI3, GNA12, GRHL2, HDAC2, HOXC11, HOXC13, HOXD10, HOXD12, HOXD13, IFT122, IFT140, IFT172, IFT52, IQCE, ITGB4, KAT2A, KDF1, KREMEN1, MBD4, MED1, MSX1, MSX2, NIPBL, NOTCH1, NR2F2, PITX2, PKDCC, POSTN, PRKRA, PRRX1, PTCH1, RAD54L, RARG, RAX, RUNX2, SEMA3C, SHOX2, SOX11, SOX4, SOX9, TBC1D8, TBX5, TF…
GO:0060173	limb development	GO_BiologicalProcess-EBI-UniProt-GOA_27.02.2019_00h00	8.39861e-07	0.00230542	2.54803e-15	7.38928e-14	[4, 5]	Group30	26.2931	61	[ALX4, BAK1, BMP7, BMPR2, C2CD3, CACNA1C, CD200, COMP, CRABP2, EVX2, FGFR1, FMN1, FOXN1, FRAS1, GJA5, GLI3, GNA12, GRHL2, HDAC2, HOXC11, HOXC13, HOXD10, HOXD12, HOXD13, IFT122, IFT140, IFT172, IFT52, IQCE, ITGB4, KAT2A, KDF1, KREMEN1, MBD4, MED1, MSX1, MSX2, NIPBL, NOTCH1, NR2F2, PITX2, PKDCC, POSTN, PRKRA, PRRX1, PTCH1, RAD54L, RARG, RAX, RUNX2, SEMA3C, SHOX2, SOX11, SOX4, SOX9, TBC1D8, TBX5, TF…
GO:0048736	appendage development	GO_BiologicalProcess-EBI-UniProt-GOA_27.02.2019_00h00	8.39861e-07	0.00230542	5.61292e-17	1.79614e-15	[3, 4]	Group34	26.2931	61	[ALX4, BAK1, BMP7, BMPR2, C2CD3, CACNA1C, CD200, COMP, CRABP2, EVX2, FGFR1, FMN1, FOXN1, FRAS1, GJA5, GLI3, GNA12, GRHL2, HDAC2, HOXC11, HOXC13, HOXD10, HOXD12, HOXD13, IFT122, IFT140, IFT172, IFT52, IQCE, ITGB4, KAT2A, KDF1, KREMEN1, MBD4, MED1, MSX1, MSX2, NIPBL, NOTCH1, NR2F2, PITX2, PKDCC, POSTN, PRKRA, PRRX1, PTCH1, RAD54L, RARG, RAX, RUNX2, SEMA3C, SHOX2, SOX11, SOX4, SOX9, TBC1D8, TBX5, TF…
GO:0060173	limb development	GO_BiologicalProcess-EBI-UniProt-GOA_27.02.2019_00h00	8.39861e-07	0.00230542	5.61292e-17	1.79614e-15	[4, 5]	Group34	26.2931	61	[ALX4, BAK1, BMP7, BMPR2, C2CD3, CACNA1C, CD200, COMP, CRABP2, EVX2, FGFR1, FMN1, FOXN1, FRAS1, GJA5, GLI3, GNA12, GRHL2, HDAC2, HOXC11, HOXC13, HOXD10, HOXD12, HOXD13, IFT122, IFT140, IFT172, IFT52, IQCE, ITGB4, KAT2A, KDF1, KREMEN1, MBD4, MED1, MSX1, MSX2, NIPBL, NOTCH1, NR2F2, PITX2, PKDCC, POSTN, PRKRA, PRRX1, PTCH1, RAD54L, RARG, RAX, RUNX2, SEMA3C, SHOX2, SOX11, SOX4, SOX9, TBC1D8, TBX5, TF…
GO:0031344	regulation of cell projection organization	GO_BiologicalProcess-EBI-UniProt-GOA_27.02.2019_00h00	1.04856e-06	0.00287725	3.55986e-19	1.21035e-17	[4, 5]	Group27	19.9321	176	[ABL1, ABL2, ACTR2, ADNP, ARC, ASAP1, ASXL1, BCL11A, BMP5, BMP7, BMPR2, BMX, BRSK1, CAMSAP2, CAPRIN1, CAPZB, CARM1, CARMIL1, CBFA2T2, CCDC6, CDC20, CDC42EP1, CDC42EP3, CDC42EP4, CDC42EP5, CDKL5, CHN1, CPNE5, CRABP2, CRKL, CRMP1, CXXC1, DAB2IP, DBN1, DCDC2, DENR, DMTN, DOCK11, DPYSL3, DRAXIN, DYNC2LI1, DYNLL1, DZIP1, DZIP1L, EFNB2, EFNB3, EGR2, EPHA3, EPHA4, EPHB3, EPS8, EPS8L1, ERMN, EZR, FCGR2A,…
GO:0031344	regulation of cell projection organization	GO_BiologicalProcess-EBI-UniProt-GOA_27.02.2019_00h00	1.04856e-06	0.00287725	5.61292e-17	1.79614e-15	[4, 5]	Group34	19.9321	176	[ABL1, ABL2, ACTR2, ADNP, ARC, ASAP1, ASXL1, BCL11A, BMP5, BMP7, BMPR2, BMX, BRSK1, CAMSAP2, CAPRIN1, CAPZB, CARM1, CARMIL1, CBFA2T2, CCDC6, CDC20, CDC42EP1, CDC42EP3, CDC42EP4, CDC42EP5, CDKL5, CHN1, CPNE5, CRABP2, CRKL, CRMP1, CXXC1, DAB2IP, DBN1, DCDC2, DENR, DMTN, DOCK11, DPYSL3, DRAXIN, DYNC2LI1, DYNLL1, DZIP1, DZIP1L, EFNB2, EFNB3, EGR2, EPHA3, EPHA4, EPHB3, EPS8, EPS8L1, ERMN, EZR, FCGR2A,…
GO:0001667	ameboidal-type cell migration	GO_BiologicalProcess-EBI-UniProt-GOA_27.02.2019_00h00	1.25969e-06	0.00345533	2.44717e-11	5.62849e-10	[4, 5]	Group31	21.8569	113	[AAMP, ABL1, ACVRL1, ADAM12, ADAM9, ADGRA2, AKT3, ALOX12, ANXA1, ANXA3, APELA, APPL2, ARHGDIB, ARID5B, ASXL1, BMP7, BMPR2, C5orf30, CARD10, CCDC6, CD200, CDH13, CER1, CLEC14A, CSE1L, CTNND1, DAB2IP, DCN, DLL4, DMTN, EDNRB, EFNB1, EFNB2, EGR3, ETS1, FAP, FGF7, FGFBP1, FGFR1, FLI1, FLT4, GNA12, HDAC7, HDAC9, HYAL2, INSL3, ISL1, ITGA2, ITGA3, ITGA4, ITGB1, ITGB2, JCAD, JUP, KDR, LOXL2, MACF1, MARVEL…
GO:0001667	ameboidal-type cell migration	GO_BiologicalProcess-EBI-UniProt-GOA_27.02.2019_00h00	1.25969e-06	0.00345533	5.61292e-17	1.79614e-15	[4, 5]	Group34	21.8569	113	[AAMP, ABL1, ACVRL1, ADAM12, ADAM9, ADGRA2, AKT3, ALOX12, ANXA1, ANXA3, APELA, APPL2, ARHGDIB, ARID5B, ASXL1, BMP7, BMPR2, C5orf30, CARD10, CCDC6, CD200, CDH13, CER1, CLEC14A, CSE1L, CTNND1, DAB2IP, DCN, DLL4, DMTN, EDNRB, EFNB1, EFNB2, EGR3, ETS1, FAP, FGF7, FGFBP1, FGFR1, FLI1, FLT4, GNA12, HDAC7, HDAC9, HYAL2, INSL3, ISL1, ITGA2, ITGA3, ITGA4, ITGB1, ITGB2, JCAD, JUP, KDR, LOXL2, MACF1, MARVEL…
GO:0006082	organic acid metabolic process	GO_BiologicalProcess-EBI-UniProt-GOA_27.02.2019_00h00	1.2994e-06	0.00356295	1.2994e-06	1.16946e-05	[3]	Group23	10.0662	152	[AAAS, AACS, ABCC1, ABCC5, ABHD3, ADARB1, ADO, ADPGK, ADSL, ADSS, ALDH1L2, ALDH3B1, ALOX12, ALOXE3, ANXA1, APPL2, ATAT1, ATCAY, B3GNT3, B3GNT6, B4GALT2, B4GALT3, B4GALT4, B4GALT5, BGN, C1QTNF2, CACNA1C, CAD, CARMIL1, CDH11, CHN1, CHST1, CHST12, CHST14, CHST2, CHST4, CHSY1, CHSY3, CLEC7A, CRABP2, CSGALNACT2, CSPG4, CYP4F8, DCN, DDX27, DOK1, DPAGT1, DSE, DSEL, ECD, EIF2B5, ELOVL1, ELOVL4, ELOVL7, E…
GO:0002063	chondrocyte development	GO_BiologicalProcess-EBI-UniProt-GOA_27.02.2019_00h00	1.37902e-06	0.0037799	2.54803e-15	7.38928e-14	[4, 5, 6, 7, 8]	Group30	40.7407	22	[BMPR2, CHSY1, COL12A1, COL14A1, COL6A1, COL6A2, COL6A3, COMP, CSPG4, ECM1, MEX3C, MSX2, POSTN, RARG, RFLNB, RUNX2, SERPINH1, SHOX2, SOX9, SULF1, SULF2, VIT]
GO:0031589	cell-substrate adhesion	GO_BiologicalProcess-EBI-UniProt-GOA_27.02.2019_00h00	1.46962e-06	0.00402676	1.13438e-10	2.49563e-09	[3]	Group20	22.449	99	[ABI3BP, ABL1, ACTN1, ACVRL1, ADAM12, ADAM9, ADAMTS12, ANTXR1, ARHGAP6, AXL, BCL2, BMX, BVES, CARMIL1, CCDC80, CCN2, CD34, CDH13, CEACAM6, COL13A1, COL16A1, COL1A1, COL3A1, COL8A1, CORO2B, CRKL, CRMP1, DDR1, DENR, DMTF1, DMTN, DYNLL1, ELK3, EMID1, EMILIN1, EMILIN2, EPHA3, EPHB3, FMN1, FOXF1, IQGAP1, ITGA11, ITGA2, ITGA3, ITGA4, ITGA8, ITGAV, ITGB1, ITGB2, ITGB4, ITGB5, ITGB6, ITGBL1, JAG1, JAK2, …
GO:0010628	positive regulation of gene expression	GO_BiologicalProcess-EBI-UniProt-GOA_27.02.2019_00h00	1.57403e-06	0.00431128	1.13845e-17	3.75689e-16	[4, 5, 6]	Group32	17.3109	421	[ABL1, ACTA2, ACTG1, ACTR2, ACVRL1, ADAM19, ADAM8, ADARB1, ALOX12, ALX4, ANKRD49, APP, ARID3A, ARNT2, ASH1L, ASXL1, ATXN7L3, BARX2, BCL10, BCL11A, BCL9, BICRA, BMP5, BMP7, BMPR2, BPTF, BRD1, BRPF1, BSPH1, CALM2, CARM1, CCDC6, CCL2, CCN2, CCNB1, CD200, CD34, CD86, CDH1, CDH13, CDH3, CDK4, CDON, CEP290, CHD8, CHEK1, CHN1, CNOT6, COL1A1, CRH, CRTC3, CSRNP2, CTBP2, CXXC1, DAB2IP, DAZAP1, DCN, DDN, DD…
GO:0010628	positive regulation of gene expression	GO_BiologicalProcess-EBI-UniProt-GOA_27.02.2019_00h00	1.57403e-06	0.00431128	2.4843e-09	4.47175e-08	[4, 5, 6]	Group33	17.3109	421	[ABL1, ACTA2, ACTG1, ACTR2, ACVRL1, ADAM19, ADAM8, ADARB1, ALOX12, ALX4, ANKRD49, APP, ARID3A, ARNT2, ASH1L, ASXL1, ATXN7L3, BARX2, BCL10, BCL11A, BCL9, BICRA, BMP5, BMP7, BMPR2, BPTF, BRD1, BRPF1, BSPH1, CALM2, CARM1, CCDC6, CCL2, CCN2, CCNB1, CD200, CD34, CD86, CDH1, CDH13, CDH3, CDK4, CDON, CEP290, CHD8, CHEK1, CHN1, CNOT6, COL1A1, CRH, CRTC3, CSRNP2, CTBP2, CXXC1, DAB2IP, DAZAP1, DCN, DDN, DD…
GO:0048880	sensory system development	GO_BiologicalProcess-EBI-UniProt-GOA_27.02.2019_00h00	1.62285e-06	0.00444336	1.62285e-06	1.29828e-05	[4, 5]	Group19	22.4215	100	[ACTL6A, ACVRL1, ARHGEF15, BAK1, BCL2, BMP7, BMPR2, CACNA1C, CASP2, CC2D2A, CCDC6, CDH1, CDK4, CDON, CEP290, CLCN2, COL4A1, COL5A1, COL5A2, COL8A1, COL8A2, CRYBA2, CRYBA4, CRYGS, DLL4, EFEMP1, ELK3, FBN1, FOXF2, FSCN2, GDF11, GLI3, GRHL2, HDAC2, IFT122, IFT140, ISL1, JAG1, KDM5B, LAMC1, LCTL, LIMK2, LMNB2, MBD4, MED1, MED12, MEIS2, MFAP2, MITF, NES, NHS, NIPBL, NR2E3, NR2F2, P2RY12, PDGFRB, PITX2…
GO:0072006	nephron development	GO_BiologicalProcess-EBI-UniProt-GOA_27.02.2019_00h00	1.9265e-06	0.00527282	7.13043e-09	1.14087e-07	[3, 5, 6, 7, 8]	Group25	27.6836	49	[ACTA2, BCL2, BMP7, CCDC6, CD24, CD34, DAB2IP, DCHS1, FMN1, FOXD1, GLI3, GPR4, HEYL, HNF1B, HOXD11, IQGAP1, ITGA3, JAG1, LAMC1, LIF, LMNB2, LZTS2, MEF2C, NOTCH1, NOTCH3, NUP107, PDGFB, PDGFD, PDGFRB, PECAM1, PKD2, PODXL, POU3F3, PROM1, PTCH1, SIX4, SMOX, SOX9, SULF1, SULF2, TACSTD2, TCF21, TEK, TFAP2B, WNT7B, WWTR1, YAP1, ZBTB7C, ZNF225]
GO:0045596	negative regulation of cell differentiation	GO_BiologicalProcess-EBI-UniProt-GOA_27.02.2019_00h00	2.18517e-06	0.00597862	5.61292e-17	1.79614e-15	[3, 4, 5]	Group34	19.5865	180	[ACVRL1, ADAMTS12, ADAMTS7, ADGRG1, ANKRD2, ANXA1, APP, APPL2, ASAP1, ASH1L, ASXL1, BCL11A, BCL2, BHLHE41, BMP5, BMP7, C1QC, CARM1, CBFA2T2, CDSN, CEACAM5, CNOT6, COL3A1, COL5A1, COL5A2, CRMP1, CXCL14, CXXC1, DAB2IP, DACT3, DMTN, DPF2, DPYSL3, DRAXIN, EDNRB, EFEMP1, EFNB2, EFNB3, EIF4ENIF1, ELK3, EPHA4, FBN1, FCGR2A, GDF11, GLI3, GPR173, GPR55, GPR68, GRHL2, GSK3A, HDAC2, HDAC7, HDAC9, HEATR6, HN…
GO:0001656	metanephros development	GO_BiologicalProcess-EBI-UniProt-GOA_27.02.2019_00h00	2.18561e-06	0.00597765	7.13043e-09	1.14087e-07	[5, 6, 7, 8]	Group25	31.3043	36	[BCL2, BMP7, CCDC6, CD34, FBN1, FMN1, FOXD1, FRAS1, GDF11, GLI3, HNF1B, HOXC11, ID3, IGFBP7, ITGA8, LAMC1, LIF, LMNB2, NIPBL, PDGFB, PDGFRB, PKD2, POU3F3, PTCH1, SFPQ, SIX4, SMOX, SOX9, SPRY1, TCF21, TFAP2B, WNT7B, WWTR1, YAP1, ZBTB7C, ZNF225]
GO:0021915	neural tube development	GO_BiologicalProcess-EBI-UniProt-GOA_27.02.2019_00h00	2.24253e-06	0.00613107	5.61292e-17	1.79614e-15	[4, 5, 6, 7]	Group34	26.2911	56	[ABL1, BCL10, BMP5, BMP7, C2CD3, CC2D2A, DACT1, DCHS1, DYNLL1, FOXB1, FZD1, FZD2, GLI3, GORAB, GPR161, GRHL2, IFT122, IFT140, IFT172, IFT52, IFT57, KAT2A, KIF20B, KIF3A, LUZP1, MED12, MIB1, NOTCH1, OVOL2, PAX7, PKD2, PLXNB2, PRICKLE1, PTCH1, RARG, RBM39, RGMA, SALL2, SEMA3C, SEMA4C, SFRP1, SMOX, SOX11, SOX17, SOX4, SPINT1, SPINT2, ST14, STK24, TBC1D8, TEAD2, TSC1, TULP3, TWIST1, VASP, ZEB2]
GO:0009617	response to bacterium	GO_BiologicalProcess-EBI-UniProt-GOA_27.02.2019_00h00	2.77647e-06	0.00758809	2.77647e-06	1.94353e-05	[3, 5]	Group15	9	81	[ABL1, ADAM12, ADAM9, ADAMTS5, ANXA3, AXL, B3GALT5, BCL10, BCR, CAPN2, CCDC80, CCL2, CCR5, CD24, CD274, CD86, CDK19, CDK4, CHST2, CHST4, CNOT6, CNP, CSPG4, CXCL6, DAB2IP, DCN, DEFB1, DEFB136, DSE, EDNRB, F2R, FCGR2A, GBP6, GJB2, HCK, HDAC2, HEATR6, HNRNPA0, IFNE, IL10, IL23A, JAK2, LALBA, LGALS9, LILRB1, LOXL1, LOXL3, MALT1, MEF2C, MRTFA, NEXN, NLRC5, NOTCH1, PABPC1P2, PDCD1LG2, PELI1, PRB3, PTGI…
GO:0044260	cellular macromolecule metabolic process	GO_BiologicalProcess-EBI-UniProt-GOA_27.02.2019_00h00	3.11399e-06	0.00850741	2.4843e-09	4.47175e-08	[3, 4]	Group33	15.2592	1404	[A4GALT, AAAS, ABHD17C, ABL1, ABL2, ACTA2, ACTG1, ACTL6A, ACTR1B, ACTR2, ACVRL1, ADAM12, ADAM8, ADAM9, ADAMTS12, ADAMTS7, ADARB1, ADCY3, ADCY4, ADCY7, ADNP, ADNP2, ADORA2B, ADPRH, AEBP2, AGBL3, AGBL5, AIM2, AKT3, ALK, ALKBH8, ALOX12, ALX4, AMHR2, ANAPC1, ANAPC4, ANAPC5, ANAPC7, ANKRD2, ANKRD49, ANTXR1, ANXA1, ANXA2, ANXA3, ANXA4, ANXA8, AP2M1, APELA, APLNR, APOBEC3C, APOBEC3G, APP, APPL2, AQP1, A…
GO:0033043	regulation of organelle organization	GO_BiologicalProcess-EBI-UniProt-GOA_27.02.2019_00h00	3.16978e-06	0.00865667	1.29814e-09	2.59627e-08	[4, 5]	Group18	18.0158	296	[ABL1, ABL2, ACTR2, ADD2, AFAP1, ANAPC1, ANAPC4, ANAPC5, ANTXR1, ANXA1, ANXA2, ARC, ARHGAP18, ARHGAP31, ARHGAP6, ARHGDIB, ARHGEF10, ARHGEF15, ARPC4, ARPC5L, ASAP1, ASXL1, ATAT1, ATP13A2, ATXN2, BAK1, BBC3, BCL2, BCOR, BMP7, BMX, BUB1, BUB1B, C2CD5, CAMSAP1, CAMSAP2, CAPN2, CAPZB, CARMIL1, CCDC8, CCL2, CCN2, CCNB1, CCNF, CCNG2, CCNJ, CCT2, CCT4, CCT5, CCT7, CD2AP, CDC20, CDC42EP1, CDC42EP3, CDC42E…
GO:0033043	regulation of organelle organization	GO_BiologicalProcess-EBI-UniProt-GOA_27.02.2019_00h00	3.16978e-06	0.00865667	3.55986e-19	1.21035e-17	[4, 5]	Group27	18.0158	296	[ABL1, ABL2, ACTR2, ADD2, AFAP1, ANAPC1, ANAPC4, ANAPC5, ANTXR1, ANXA1, ANXA2, ARC, ARHGAP18, ARHGAP31, ARHGAP6, ARHGDIB, ARHGEF10, ARHGEF15, ARPC4, ARPC5L, ASAP1, ASXL1, ATAT1, ATP13A2, ATXN2, BAK1, BBC3, BCL2, BCOR, BMP7, BMX, BUB1, BUB1B, C2CD5, CAMSAP1, CAMSAP2, CAPN2, CAPZB, CARMIL1, CCDC8, CCL2, CCN2, CCNB1, CCNF, CCNG2, CCNJ, CCT2, CCT4, CCT5, CCT7, CD2AP, CDC20, CDC42EP1, CDC42EP3, CDC42E…
GO:0120035	regulation of plasma membrane bounded cell projection organization	GO_BiologicalProcess-EBI-UniProt-GOA_27.02.2019_00h00	3.25128e-06	0.00887599	3.55986e-19	1.21035e-17	[5, 6]	Group27	19.6796	172	[ABL1, ABL2, ACTR2, ADNP, ARC, ASAP1, ASXL1, BCL11A, BMP5, BMP7, BMPR2, BMX, BRSK1, CAMSAP2, CAPRIN1, CAPZB, CARM1, CARMIL1, CBFA2T2, CCDC6, CDC20, CDC42EP1, CDC42EP3, CDC42EP4, CDC42EP5, CDKL5, CHN1, CPNE5, CRABP2, CRKL, CRMP1, CXXC1, DAB2IP, DBN1, DCDC2, DENR, DMTN, DOCK11, DPYSL3, DRAXIN, DYNC2LI1, DYNLL1, DZIP1, DZIP1L, EFNB2, EFNB3, EGR2, EPHA3, EPHA4, EPHB3, EPS8, EPS8L1, EZR, FCGR2A, FEZ1,…
GO:0120035	regulation of plasma membrane bounded cell projection organization	GO_BiologicalProcess-EBI-UniProt-GOA_27.02.2019_00h00	3.25128e-06	0.00887599	5.61292e-17	1.79614e-15	[5, 6]	Group34	19.6796	172	[ABL1, ABL2, ACTR2, ADNP, ARC, ASAP1, ASXL1, BCL11A, BMP5, BMP7, BMPR2, BMX, BRSK1, CAMSAP2, CAPRIN1, CAPZB, CARM1, CARMIL1, CBFA2T2, CCDC6, CDC20, CDC42EP1, CDC42EP3, CDC42EP4, CDC42EP5, CDKL5, CHN1, CPNE5, CRABP2, CRKL, CRMP1, CXXC1, DAB2IP, DBN1, DCDC2, DENR, DMTN, DOCK11, DPYSL3, DRAXIN, DYNC2LI1, DYNLL1, DZIP1, DZIP1L, EFNB2, EFNB3, EGR2, EPHA3, EPHA4, EPHB3, EPS8, EPS8L1, EZR, FCGR2A, FEZ1,…
GO:0023051	regulation of signaling	GO_BiologicalProcess-EBI-UniProt-GOA_27.02.2019_00h00	3.32138e-06	0.00906404	1.74944e-12	4.54854e-11	[2, 3]	Group24	16.212	719	[AACS, ABL1, ABL2, ACVRL1, ADAM12, ADAM8, ADAM9, ADAMTS12, ADGRA2, ADGRG1, ADNP, ADORA2B, AFAP1, AKAP7, AKT3, ALK, ANKRD2, ANKS1A, ANTXR1, ANXA1, ANXA2, ANXA3, APBA2, APELA, APLNR, APP, APPL2, ARAP2, ARAP3, ARC, ARFGAP1, ARHGAP18, ARHGAP22, ARHGAP23, ARHGAP29, ARHGAP31, ARHGAP6, ARHGAP8, ARHGDIB, ARHGEF1, ARHGEF10, ARHGEF15, ARHGEF17, ARHGEF18, ARHGEF38, ARHGEF4, ARL4C, ARL6IP5, ARRDC1, ASH1L, AS…
GO:0023051	regulation of signaling	GO_BiologicalProcess-EBI-UniProt-GOA_27.02.2019_00h00	3.32138e-06	0.00906404	1.13845e-17	3.75689e-16	[2, 3]	Group32	16.212	719	[AACS, ABL1, ABL2, ACVRL1, ADAM12, ADAM8, ADAM9, ADAMTS12, ADGRA2, ADGRG1, ADNP, ADORA2B, AFAP1, AKAP7, AKT3, ALK, ANKRD2, ANKS1A, ANTXR1, ANXA1, ANXA2, ANXA3, APBA2, APELA, APLNR, APP, APPL2, ARAP2, ARAP3, ARC, ARFGAP1, ARHGAP18, ARHGAP22, ARHGAP23, ARHGAP29, ARHGAP31, ARHGAP6, ARHGAP8, ARHGDIB, ARHGEF1, ARHGEF10, ARHGEF15, ARHGEF17, ARHGEF18, ARHGEF38, ARHGEF4, ARL4C, ARL6IP5, ARRDC1, ASH1L, AS…
GO:0023051	regulation of signaling	GO_BiologicalProcess-EBI-UniProt-GOA_27.02.2019_00h00	3.32138e-06	0.00906404	5.61292e-17	1.79614e-15	[2, 3]	Group34	16.212	719	[AACS, ABL1, ABL2, ACVRL1, ADAM12, ADAM8, ADAM9, ADAMTS12, ADGRA2, ADGRG1, ADNP, ADORA2B, AFAP1, AKAP7, AKT3, ALK, ANKRD2, ANKS1A, ANTXR1, ANXA1, ANXA2, ANXA3, APBA2, APELA, APLNR, APP, APPL2, ARAP2, ARAP3, ARC, ARFGAP1, ARHGAP18, ARHGAP22, ARHGAP23, ARHGAP29, ARHGAP31, ARHGAP6, ARHGAP8, ARHGDIB, ARHGEF1, ARHGEF10, ARHGEF15, ARHGEF17, ARHGEF18, ARHGEF38, ARHGEF4, ARL4C, ARL6IP5, ARRDC1, ASH1L, AS…
GO:0003713	transcription coactivator activity	GO_BiologicalProcess-EBI-UniProt-GOA_27.02.2019_00h00	3.38688e-06	0.0092394	6.97677e-07	7.67444e-06	[7, 8, 9, 10, 11]	Group12	21.9565	101	[ABL1, ABL2, ACTG1, ACTL6A, ACTN1, ADARB1, ARID5B, ASXL1, ATXN7L3, BCL10, BCL9, BICRA, CARM1, CCAR1, CNOT6, CNOT9, CTBP2, DDR1, DHX9, ECD, ELF3, FAM129B, FHL2, GMEB2, HAND1, HCFC1, HINFP, HMGA1, HYAL2, IL31RA, ISL1, JUP, KAT2A, KDM1A, KLF7, LDB2, MAK, MAML1, MAML2, MBD4, MED1, MED12, MED12L, MED17, MED22, MED23, MED27, MEIS2, MELTF, MMS19, MPRIP, MRTFA, MTA3, MTF1, MYOCD, MYSM1, NCOA6, NCOA7, NFE…
GO:0007166	cell surface receptor signaling pathway	GO_BiologicalProcess-EBI-UniProt-GOA_27.02.2019_00h00	3.45865e-06	0.00943173	1.74944e-12	4.54854e-11	[3, 4, 5]	Group24	16.4537	618	[ABL1, ACTG1, ACTR2, ACVRL1, ADAM12, ADAM9, ADAMTS1, ADAMTS12, ADAP1, ADGRA2, ADGRE1, ADGRF4, ADGRF5, ADGRG1, ADORA2B, AIM2, ALK, AMHR2, ANKS1A, ANXA1, ANXA2, ANXA3, ANXA4, AP2M1, APP, APPL2, ARC, ARHGEF18, ARID5B, ARPC4, ARRDC1, ASH1L, ASPN, ASXL1, ATXN2, AXL, BAK1, BCL10, BCL2, BCL9, BCR, BEND6, BHLHE41, BICC1, BIRC5, BMP5, BMP7, BMP8A, BMPR2, BMX, BSPH1, BVES, C2CD3, C2CD5, C3AR1, CACNB3, CACN…
GO:0051241	negative regulation of multicellular organismal process	GO_BiologicalProcess-EBI-UniProt-GOA_27.02.2019_00h00	3.58368e-06	0.00976911	5.61292e-17	1.79614e-15	[2, 3, 4]	Group34	18.1113	280	[ACVRL1, ADAMTS12, ADAMTS5, ADAMTS7, ADCY7, ADGRG1, ADORA2B, ALOX12, ANXA1, ANXA2, ANXA4, APP, APPL2, ARC, ARHGDIB, ARHGEF15, ASAP1, ASB1, ASH1L, ASPN, ASXL1, ATP1A1, AXL, BCL11A, BCL2, BCOR, BCR, BMP5, BMP7, BMPR2, C1QC, C5orf30, CACNB3, CALCRL, CARD10, CARM1, CBFA2T2, CD200, CD24, CD274, CD2AP, CD34, CDH11, CDH3, CDSN, CER1, CHRFAM7A, CHRNA7, CHST4, CHSY1, CNOT6, COL3A1, COL4A2, COL5A1, COL5A2,…
GO:0150063	visual system development	GO_BiologicalProcess-EBI-UniProt-GOA_27.02.2019_00h00	3.96129e-06	0.0107945	1.62285e-06	1.29828e-05	[5, 6]	Group19	22.0957	97	[ACTL6A, ACVRL1, ARHGEF15, BAK1, BCL2, BMP7, BMPR2, CACNA1C, CASP2, CC2D2A, CCDC6, CDH1, CDK4, CDON, CEP290, CLCN2, COL4A1, COL5A1, COL5A2, COL8A1, COL8A2, CRYBA2, CRYBA4, CRYGS, DLL4, EFEMP1, ELK3, FBN1, FOXF2, FSCN2, GDF11, GLI3, GRHL2, HDAC2, IFT122, IFT140, JAG1, KDM5B, LAMC1, LCTL, LIMK2, LMNB2, MBD4, MED1, MED12, MEIS2, MFAP2, MITF, NES, NHS, NIPBL, NR2E3, NR2F2, P2RY12, PDGFRB, PITX2, PITX…
GO:0040017	positive regulation of locomotion	GO_BiologicalProcess-EBI-UniProt-GOA_27.02.2019_00h00	3.97271e-06	0.0108217	2.44717e-11	5.62849e-10	[2, 3, 4]	Group31	20.3414	143	[AAMP, ABL1, ADAM12, ADAM8, ADAM9, ADAMTS1, ADGRA2, AKT3, ALOX12, ANXA1, ANXA3, APELA, APP, BCL2, BMP7, BMPR2, BVES, C3AR1, CARMIL1, CAVIN1, CCAR1, CCDC6, CD274, CDH13, CEACAM6, CHMP3, CHMP4B, CHMP4C, CHN1, CHTOP, CNOT6, COL1A1, CRKL, CSE1L, CSF1R, CTNND1, CXCL14, DAB2IP, DEFB1, DMTN, EPCAM, ETS1, F2R, F3, FADD, FGF7, FGFBP1, FGFR1, FLI1, FLT1, FLT4, FOXF1, FPR3, GJA1, GRB7, GTSE1, HDAC7, HDAC9, …
GO:0043436	oxoacid metabolic process	GO_BiologicalProcess-EBI-UniProt-GOA_27.02.2019_00h00	4.01379e-06	0.0109295	1.2994e-06	1.16946e-05	[4]	Group23	10.2027	151	[AAAS, AACS, ABCC1, ABCC5, ABHD3, ADARB1, ADO, ADPGK, ADSL, ADSS, ALDH1L2, ALDH3B1, ALOX12, ALOXE3, ANXA1, APPL2, ATAT1, ATCAY, B3GNT3, B3GNT6, B4GALT2, B4GALT3, B4GALT4, B4GALT5, BGN, C1QTNF2, CACNA1C, CAD, CDH11, CHN1, CHST1, CHST12, CHST14, CHST2, CHST4, CHSY1, CHSY3, CLEC7A, CRABP2, CSGALNACT2, CSPG4, CYP4F8, DCN, DDX27, DOK1, DPAGT1, DSE, DSEL, ECD, EIF2B5, ELOVL1, ELOVL4, ELOVL7, ENOPH1, ER…
GO:0045597	positive regulation of cell differentiation	GO_BiologicalProcess-EBI-UniProt-GOA_27.02.2019_00h00	4.51384e-06	0.0122867	5.61292e-17	1.79614e-15	[3, 4, 5]	Group34	18.6084	230	[ABL1, ABL2, ACIN1, ACTR2, ACVRL1, ADAM8, ADNP, ANXA1, ANXA2, APP, ASH1L, ASXL1, AXL, BCL2, BEND6, BMP5, BMP7, BMPR2, BMX, BRINP3, BSPH1, BTG1, CAPN2, CAPRIN1, CARM1, CARMIL1, CBFA2T2, CCDC3, CCDC6, CCN2, CD24, CD34, CD86, CDH3, CDH5, CDKL5, CDON, CLCF1, CNOT6, COL1A1, CPNE5, CRABP2, CRKL, CRMP1, CSNK1D, CSNK1E, CXCR4, DAB2IP, DBN1, DENR, DMTN, DNMT3B, DPYSL3, DRD2, DUOXA1, EFNB2, EGR3, ENG, EPHA…
GO:0030155	regulation of cell adhesion	GO_BiologicalProcess-EBI-UniProt-GOA_27.02.2019_00h00	4.61538e-06	0.0125585	1.13438e-10	2.49563e-09	[2, 3]	Group20	19.5233	172	[ABI3BP, ABL1, ABL2, ACVRL1, ADAM12, ADAM19, ADAM8, ADAM9, ADGRG1, ADORA2B, ALOX12, ANXA1, ARHGAP6, ARHGDIB, BCL10, BCL2, BMP7, BMX, C2CD4A, CARMIL1, CCDC6, CCDC80, CCL2, CCM2L, CD24, CD274, CD86, CDH1, CDH11, CDH13, CDSN, CEACAM6, CHN1, COL16A1, COL1A1, COL8A1, CORO2B, CRKL, CRMP1, CXCR4, DDR1, DENND6A, DENR, DMTF1, DMTN, DUSP12, DYNLL1, EBI3, EFNB1, EFNB2, EFNB3, EGR3, EMID1, EMILIN1, EMILIN2, …
GO:0001654	eye development	GO_BiologicalProcess-EBI-UniProt-GOA_27.02.2019_00h00	4.94913e-06	0.0134616	1.62285e-06	1.29828e-05	[5, 6, 7]	Group19	22.069	96	[ACTL6A, ACVRL1, ARHGEF15, BAK1, BCL2, BMP7, BMPR2, CACNA1C, CASP2, CC2D2A, CCDC6, CDH1, CDK4, CDON, CEP290, CLCN2, COL4A1, COL5A1, COL5A2, COL8A1, COL8A2, CRYBA2, CRYBA4, CRYGS, DLL4, EFEMP1, ELK3, FBN1, FOXF2, FSCN2, GDF11, GLI3, GRHL2, HDAC2, IFT122, IFT140, JAG1, KDM5B, LAMC1, LCTL, LIMK2, LMNB2, MBD4, MED1, MED12, MEIS2, MFAP2, MITF, NES, NHS, NIPBL, NR2E3, NR2F2, PDGFRB, PITX2, PITX3, PLXNB…
GO:0032879	regulation of localization	GO_BiologicalProcess-EBI-UniProt-GOA_27.02.2019_00h00	5.11564e-06	0.0139094	2.44717e-11	5.62849e-10	[2, 3]	Group31	16.6014	551	[AAAS, AACS, AAMP, ABHD17C, ABI3, ABL1, ABL2, ACTN1, ACVRL1, ADAM12, ADAM8, ADAM9, ADAMTS1, ADARB1, ADGRA2, ADGRG1, ADORA2B, AIM2, AKAP7, AKT3, ALOX12, ANXA1, ANXA13, ANXA2, ANXA3, ANXA4, AP2M1, APBA2, APELA, APLNR, APP, APPL2, AQP1, ARC, ARFGAP1, ARHGAP18, ARHGAP31, ARHGDIB, ARID2, ARL6IP5, ATCAY, ATP13A2, ATP1A1, ATP1B3, ATP2C2, ATXN2, AXL, BAK1, BBC3, BCL2, BCR, BEST3, BIRC5, BMP5, BMP7, BMP8A…
GO:0002040	sprouting angiogenesis	GO_BiologicalProcess-EBI-UniProt-GOA_27.02.2019_00h00	5.65844e-06	0.0153796	2.44717e-11	5.62849e-10	[4, 5, 6, 7, 8, 9, 10, 11]	Group31	28.9855	40	[ABL1, ACVRL1, ADGRA2, AKT3, ANXA1, APELA, APLNR, BSPH1, CARD10, CD200, CDH13, CLEC14A, DLL4, EFNB2, EGR3, FGFBP1, FLT1, FLT4, HDAC7, HDAC9, IL10, ITGB1, JCAD, KDR, KLF2, LOXL2, MMRN2, NGFR, NOTCH1, PKM, PLK2, RAMP2, RHOJ, SEMA4C, SLIT2, SPRED1, SRPX2, TBXA2R, TEK, VEGFC]
GO:0002040	sprouting angiogenesis	GO_BiologicalProcess-EBI-UniProt-GOA_27.02.2019_00h00	5.65844e-06	0.0153796	5.61292e-17	1.79614e-15	[4, 5, 6, 7, 8, 9, 10, 11]	Group34	28.9855	40	[ABL1, ACVRL1, ADGRA2, AKT3, ANXA1, APELA, APLNR, BSPH1, CARD10, CD200, CDH13, CLEC14A, DLL4, EFNB2, EGR3, FGFBP1, FLT1, FLT4, HDAC7, HDAC9, IL10, ITGB1, JCAD, KDR, KLF2, LOXL2, MMRN2, NGFR, NOTCH1, PKM, PLK2, RAMP2, RHOJ, SEMA4C, SLIT2, SPRED1, SRPX2, TBXA2R, TEK, VEGFC]
GO:0098609	cell-cell adhesion	GO_BiologicalProcess-EBI-UniProt-GOA_27.02.2019_00h00	5.79633e-06	0.0157486	1.13438e-10	2.49563e-09	[3]	Group20	18.9934	200	[ABL1, ACTG1, ADAM12, ADAM19, ADAM8, ADAM9, ADD2, ADORA2B, ALOX12, ANXA1, ANXA2, ANXA3, ANXA9, ASAP1, BCL10, BCL2, BLOC1S4, BMP5, BMP7, BVES, CAVIN3, CCDC6, CCL2, CCM2L, CD200, CD24, CD274, CD2AP, CD34, CD58, CD86, CD93, CDC42EP1, CDH1, CDH11, CDH13, CDH24, CDH3, CDH5, CDH6, CDSN, CEACAM5, CEACAM6, CHN1, CLDN10, CLDN11, CLDN3, CLDN4, CLDN7, CLEC11A, COL13A1, COL14A1, COL8A2, COMP, CTNND1, CTNND2,…
GO:0006935	chemotaxis	GO_BiologicalProcess-EBI-UniProt-GOA_27.02.2019_00h00	5.8859e-06	0.0159861	5.61292e-17	1.79614e-15	[3, 4]	Group34	19.6841	162	[ABCC1, ADAM8, ADGRA2, ANXA1, APP, B3GNT6, BMP7, BMPR2, BMX, C3AR1, CCDC6, CCL2, CCR5, CDH13, CHN1, CHST4, CMTM1, CNOT6, CRKL, CRMP1, CSE1L, CSF1R, CTNND1, CXCL14, CXCL6, CXCR4, DEFB1, DHX34, DHX8, DOK1, DPYSL5, DRAXIN, DSCAML1, DUSP12, ECSCR, EDNRB, EFNB1, EFNB2, EFNB3, EGR2, EGR3, ELK3, EPHA10, EPHA3, EPHA4, EPHB3, EXT1, EZR, F3, FAM129B, FEZ1, FEZF1, FGF7, FGFR1, FLT1, FOSL1, FOXD1, FPR3, GBX1…
GO:0002377	immunoglobulin production	GO_BiologicalProcess-EBI-UniProt-GOA_27.02.2019_00h00	6.25993e-06	0.0169957	1.32618e-10	2.78498e-09	[3]	Group26	4.95868	12	[CLCF1, EXOSC3, FCGR2A, GCNT3, IL10, IL13RA2, POLG2, RIF1, TCF3, TNF, TNFSF13, TP53BP1]
GO:0002455	humoral immune response mediated by circulating immunoglobulin	GO_BiologicalProcess-EBI-UniProt-GOA_27.02.2019_00h00	6.74255e-06	0.0182993	1.32618e-10	2.78498e-09	[4, 7]	Group26	4.06091	8	[C1QB, C1QC, C7, FCGR2A, HNRNPC, PITX2, TNF, TRDC]
GO:0007010	cytoskeleton organization	GO_BiologicalProcess-EBI-UniProt-GOA_27.02.2019_00h00	6.93148e-06	0.0188051	1.29814e-09	2.59627e-08	[4]	Group18	17.8792	290	[ABL1, ABL2, ACTG1, ACTL6A, ACTN1, ACTR2, ADD2, AFAP1, ANTXR1, ANXA1, AQP1, ARAP3, ARC, ARHGAP18, ARHGAP6, ARHGDIB, ARHGEF10, ARHGEF15, ARHGEF17, ARHGEF18, ARPC4, ARPC5L, ASXL1, ATAT1, BCCIP, BCL2, BCR, BIRC5, BMX, BRSK1, C2CD3, CAMSAP1, CAMSAP2, CAPN2, CAPZB, CARMIL1, CAVIN3, CC2D2A, CCDC120, CCDC6, CCDC8, CCL2, CCN2, CCNB1, CCNF, CD2AP, CDC20, CDC42BPG, CDC42EP1, CDC42EP3, CDC42EP4, CDC42EP5, C…
GO:0060840	artery development	GO_BiologicalProcess-EBI-UniProt-GOA_27.02.2019_00h00	6.96237e-06	0.018882	6.96237e-06	4.17742e-05	[4, 6, 7, 8, 9]	Group00	31.1321	33	[ACVRL1, ADGRF5, AKT3, ARID2, BMPR2, CDH11, COL3A1, COMP, DCTN5, DLL4, EFNB2, ENG, FOXF1, GJA5, GLI3, JAG1, LOXL1, LOXL3, LUZP1, MYLK2, MYOCD, NOTCH1, NOTCH3, PDGFRB, PKD2, PLXND1, PMAIP1, PRICKLE1, PRRX1, SMAD7, SOX4, TFAP2B, ZMIZ1]
GO:0007507	heart development	GO_BiologicalProcess-EBI-UniProt-GOA_27.02.2019_00h00	7.65384e-06	0.0207496	2.0293e-22	7.10254e-21	[4, 5, 6]	Group28	19.9198	149	[ACVRL1, ADAMTS1, ADAP2, ANXA2, APELA, APLNR, ARID2, ASH1L, ASXL1, BCOR, BICC1, BMP5, BMP7, BMPR2, BSPH1, BVES, C2CD3, CACNA1C, CAD, CALCRL, CC2D2A, CCM2L, CCNB1, CER1, COL3A1, COL5A1, COLEC12, CRKL, CSPG4, CXCR4, DCHS1, DCTN5, DLL4, DNAAF4, DYNLL1, EDNRA, EFNB2, ELN, EMILIN1, ENG, ERBB3, FBN1, FGFR1, FHL2, FKBP1A, FMNL3, FOXF1, FZD1, FZD2, GJA1, GJA5, GJC1, GLI1, GLI3, GRHL2, GSK3A, HAND1, HDAC7…
GO:0007507	heart development	GO_BiologicalProcess-EBI-UniProt-GOA_27.02.2019_00h00	7.65384e-06	0.0207496	5.61292e-17	1.79614e-15	[4, 5, 6]	Group34	19.9198	149	[ACVRL1, ADAMTS1, ADAP2, ANXA2, APELA, APLNR, ARID2, ASH1L, ASXL1, BCOR, BICC1, BMP5, BMP7, BMPR2, BSPH1, BVES, C2CD3, CACNA1C, CAD, CALCRL, CC2D2A, CCM2L, CCNB1, CER1, COL3A1, COL5A1, COLEC12, CRKL, CSPG4, CXCR4, DCHS1, DCTN5, DLL4, DNAAF4, DYNLL1, EDNRA, EFNB2, ELN, EMILIN1, ENG, ERBB3, FBN1, FGFR1, FHL2, FKBP1A, FMNL3, FOXF1, FZD1, FZD2, GJA1, GJA5, GJC1, GLI1, GLI3, GRHL2, GSK3A, HAND1, HDAC7…
GO:0042330	taxis	GO_BiologicalProcess-EBI-UniProt-GOA_27.02.2019_00h00	7.75219e-06	0.0210084	5.61292e-17	1.79614e-15	[2, 3]	Group34	19.6126	162	[ABCC1, ADAM8, ADGRA2, ANXA1, APP, B3GNT6, BMP7, BMPR2, BMX, C3AR1, CCDC6, CCL2, CCR5, CDH13, CHN1, CHST4, CMTM1, CNOT6, CRKL, CRMP1, CSE1L, CSF1R, CTNND1, CXCL14, CXCL6, CXCR4, DEFB1, DHX34, DHX8, DOK1, DPYSL5, DRAXIN, DSCAML1, DUSP12, ECSCR, EDNRB, EFNB1, EFNB2, EFNB3, EGR2, EGR3, ELK3, EPHA10, EPHA3, EPHA4, EPHB3, EXT1, EZR, F3, FAM129B, FEZ1, FEZF1, FGF7, FGFR1, FLT1, FOSL1, FOXD1, FPR3, GBX1…
GO:0010646	regulation of cell communication	GO_BiologicalProcess-EBI-UniProt-GOA_27.02.2019_00h00	7.91576e-06	0.0214438	1.74944e-12	4.54854e-11	[3, 4]	Group24	16.1423	708	[AACS, ABL1, ABL2, ACVRL1, ADAM12, ADAM8, ADAM9, ADAMTS12, ADGRA2, ADGRG1, ADNP, ADORA2B, AFAP1, AKAP7, AKT3, ALK, ANKRD2, ANKS1A, ANTXR1, ANXA1, ANXA3, APBA2, APELA, APLNR, APP, APPL2, ARAP2, ARAP3, ARC, ARFGAP1, ARHGAP18, ARHGAP22, ARHGAP23, ARHGAP29, ARHGAP31, ARHGAP6, ARHGAP8, ARHGDIB, ARHGEF1, ARHGEF10, ARHGEF15, ARHGEF17, ARHGEF18, ARHGEF38, ARHGEF4, ARL4C, ARL6IP5, ARRDC1, ASH1L, ASPN, ASX…
GO:0010646	regulation of cell communication	GO_BiologicalProcess-EBI-UniProt-GOA_27.02.2019_00h00	7.91576e-06	0.0214438	1.13845e-17	3.75689e-16	[3, 4]	Group32	16.1423	708	[AACS, ABL1, ABL2, ACVRL1, ADAM12, ADAM8, ADAM9, ADAMTS12, ADGRA2, ADGRG1, ADNP, ADORA2B, AFAP1, AKAP7, AKT3, ALK, ANKRD2, ANKS1A, ANTXR1, ANXA1, ANXA3, APBA2, APELA, APLNR, APP, APPL2, ARAP2, ARAP3, ARC, ARFGAP1, ARHGAP18, ARHGAP22, ARHGAP23, ARHGAP29, ARHGAP31, ARHGAP6, ARHGAP8, ARHGDIB, ARHGEF1, ARHGEF10, ARHGEF15, ARHGEF17, ARHGEF18, ARHGEF38, ARHGEF4, ARL4C, ARL6IP5, ARRDC1, ASH1L, ASPN, ASX…
GO:0010646	regulation of cell communication	GO_BiologicalProcess-EBI-UniProt-GOA_27.02.2019_00h00	7.91576e-06	0.0214438	5.61292e-17	1.79614e-15	[3, 4]	Group34	16.1423	708	[AACS, ABL1, ABL2, ACVRL1, ADAM12, ADAM8, ADAM9, ADAMTS12, ADGRA2, ADGRG1, ADNP, ADORA2B, AFAP1, AKAP7, AKT3, ALK, ANKRD2, ANKS1A, ANTXR1, ANXA1, ANXA3, APBA2, APELA, APLNR, APP, APPL2, ARAP2, ARAP3, ARC, ARFGAP1, ARHGAP18, ARHGAP22, ARHGAP23, ARHGAP29, ARHGAP31, ARHGAP6, ARHGAP8, ARHGDIB, ARHGEF1, ARHGEF10, ARHGEF15, ARHGEF17, ARHGEF18, ARHGEF38, ARHGEF4, ARL4C, ARL6IP5, ARRDC1, ASH1L, ASPN, ASX…
GO:0045333	cellular respiration	GO_BiologicalProcess-EBI-UniProt-GOA_27.02.2019_00h00	8.2652e-06	0.0223822	8.2652e-06	4.1326e-05	[4, 5]	Group08	4.82456	11	[ADSL, CCNB1, CHN1, ITGB2, MDH1B, PANK2, POLG2, TBRG4, TGFBRAP1, UQCRH, WWTR1]
GO:0016331	morphogenesis of embryonic epithelium	GO_BiologicalProcess-EBI-UniProt-GOA_27.02.2019_00h00	9.82116e-06	0.0265859	5.61292e-17	1.79614e-15	[4, 5, 6]	Group34	26.1538	51	[ABL1, BCL10, BMP5, BMP7, CC2D2A, CCDC6, DYNLL1, FZD1, FZD2, GRHL2, HAND1, HNF1B, IFT122, IFT172, IFT52, IFT57, JAG2, KAT2A, KDF1, KIF20B, LUZP1, MED12, MIB1, OVOL2, PCDH8, PLXNB2, PRICKLE1, PTCH1, RARG, RGMA, SEMA4C, SFRP1, SIX4, SOX11, SOX4, SOX9, SPINT1, SPINT2, ST14, STK24, SULF1, TEAD2, TFAP2A, TGFB1I1, TSC1, TULP3, TWIST1, VASP, VEGFC, WNT7B, ZEB2]
GO:0042180	cellular ketone metabolic process	GO_BiologicalProcess-EBI-UniProt-GOA_27.02.2019_00h00	1.05994e-05	0.028682	1.05994e-05	4.23977e-05	[3]	Group01	6.21118	20	[ANXA1, APPL2, ATCAY, BMP5, C1QTNF2, CHN1, CLCN2, ERFE, FABP5, HAGHL, NPDC1, NRF1, PANK2, PDP1, PSME3, REST, TWIST1, ZBTB7C, ZNF225, ZNF423]
GO:1901605	alpha-amino acid metabolic process	GO_BiologicalProcess-EBI-UniProt-GOA_27.02.2019_00h00	1.05994e-05	0.028682	1.2994e-06	1.16946e-05	[4, 5, 7]	Group23	6.21118	20	[ADSL, ADSS, ALDH3B1, ATAT1, ATCAY, CAD, DOK1, DPAGT1, ENOPH1, GFPT2, GLS, ITGB2, L1CAM, MUC1, NPEPPS, P4HTM, PDLIM3, RAI1, SMS, TGFBI]
GO:0048705	skeletal system morphogenesis	GO_BiologicalProcess-EBI-UniProt-GOA_27.02.2019_00h00	1.06153e-05	0.0287144	4.11958e-13	1.15348e-11	[4, 5, 6, 7]	Group22	23.6934	68	[ALX4, ANXA2, ARID5B, BARX2, BMP7, BMPR2, CARM1, CCN2, CER1, CHSY1, COL12A1, COL13A1, COL14A1, COL1A1, COL6A1, COL6A2, COL6A3, COMP, CSPG4, DSCAML1, FGFR1, FGFR3, FMN1, GLI3, GRHL2, HOXB3, HOXB4, HOXC11, HOXD10, HYAL2, IFT140, MED12, MEF2C, MGP, MMP13, MMP14, MMP16, MMP2, MSX1, MSX2, NEO1, NIPBL, POSTN, PRKRA, PRRX1, RAB23, RARG, RAX, RFLNB, RUNX2, RYK, SERPINH1, SFRP1, SFRP4, SHOX2, SIX4, SOX11,…
GO:0048705	skeletal system morphogenesis	GO_BiologicalProcess-EBI-UniProt-GOA_27.02.2019_00h00	1.06153e-05	0.0287144	2.54803e-15	7.38928e-14	[4, 5, 6, 7]	Group30	23.6934	68	[ALX4, ANXA2, ARID5B, BARX2, BMP7, BMPR2, CARM1, CCN2, CER1, CHSY1, COL12A1, COL13A1, COL14A1, COL1A1, COL6A1, COL6A2, COL6A3, COMP, CSPG4, DSCAML1, FGFR1, FGFR3, FMN1, GLI3, GRHL2, HOXB3, HOXB4, HOXC11, HOXD10, HYAL2, IFT140, MED12, MEF2C, MGP, MMP13, MMP14, MMP16, MMP2, MSX1, MSX2, NEO1, NIPBL, POSTN, PRKRA, PRRX1, RAB23, RARG, RAX, RFLNB, RUNX2, RYK, SERPINH1, SFRP1, SFRP4, SHOX2, SIX4, SOX11,…
GO:0051253	negative regulation of RNA metabolic process	GO_BiologicalProcess-EBI-UniProt-GOA_27.02.2019_00h00	1.09978e-05	0.0297379	2.4843e-09	4.47175e-08	[4, 5, 6, 7, 8]	Group33	17.7022	302	[ABL2, ACTR1B, AEBP2, ANKRD2, ARID5B, ASH1L, BARX2, BCL11A, BCL6B, BCL7A, BCOR, BEND3, BEND6, BHLHE41, BIRC5, BMP7, BPTF, CBFA2T2, CBX2, CBX3, CBX5, CCAR1, CCL2, CDH11, CENPF, CHD8, CHN1, CIC, CNOT2, CNOT6, COLEC12, CTBP2, DAB2IP, DACT1, DEDD2, DHX34, DHX9, DLL4, DLX4, DMRT1, DNAAF4, DNMT3A, DNMT3B, DPF1, DPF2, E2F4, E2F5, E2F6, EDNRB, EED, EHMT2, ELF3, ELK3, EPC1, ERN2, ESX1, ETV3, ETV6, EZR, FA…
GO:0030199	collagen fibril organization	GO_BiologicalProcess-EBI-UniProt-GOA_27.02.2019_00h00	1.12624e-05	0.0304423	1.12624e-05	3.37872e-05	[4, 5]	Group06	37.5	21	[ADAMTS14, ADAMTS2, ANXA2, COL12A1, COL14A1, COL1A1, COL1A2, COL3A1, COL5A1, COL5A2, COLGALT1, COMP, CSPG4, EMILIN1, LOXL1, LOXL2, LOXL3, LUM, MMP11, SERPINH1, TNXB]
GO:2000147	positive regulation of cell motility	GO_BiologicalProcess-EBI-UniProt-GOA_27.02.2019_00h00	1.1362e-05	0.0307	2.44717e-11	5.62849e-10	[3, 4, 5, 6]	Group31	20.1504	134	[AAMP, ABL1, ADAM12, ADAM8, ADAM9, ADAMTS1, ADGRA2, AKT3, ALOX12, ANXA1, ANXA3, APELA, APP, BCL2, BMP7, BMPR2, C3AR1, CARMIL1, CAVIN1, CCAR1, CCDC6, CD274, CDH13, CEACAM6, CHN1, CHTOP, COL1A1, CRKL, CSE1L, CSF1R, CTNND1, CXCL14, DAB2IP, DEFB1, DMTN, EPCAM, ETS1, F2R, F3, FADD, FGF7, FGFBP1, FGFR1, FLI1, FLT1, FLT4, FOXF1, FPR3, GJA1, GRB7, GTSE1, HDAC7, HDAC9, IGBP1, IL23A, INSL3, IQGAP1, ITGA2, …
GO:0044271	cellular nitrogen compound biosynthetic process	GO_BiologicalProcess-EBI-UniProt-GOA_27.02.2019_00h00	1.23217e-05	0.033281	2.4843e-09	4.47175e-08	[4]	Group33	15.728	916	[AAAS, ABL1, ABL2, ACTA2, ACTG1, ACTL6A, ACTN1, ACTR1B, ACTR2, ACVRL1, ADAM8, ADARB1, ADCY3, ADCY4, ADCY7, ADNP, ADNP2, ADORA2B, ADPGK, ADSL, ADSS, AEBP2, AIM2, ALDH3B1, ALK, ALOXE3, ALX4, AMD1, AMHR2, AMPD3, ANKRD2, ANKRD49, ANTXR1, ANXA2, ANXA3, ANXA4, APP, ARID2, ARID3A, ARID5B, ARNT2, ASAP1, ASH1L, ASXL1, ATXN2, ATXN7L3, B4GALT3, B4GALT5, BARX2, BCL10, BCL11A, BCL6B, BCL7A, BCL9, BCOR, BEND3,…
GO:0010975	regulation of neuron projection development	GO_BiologicalProcess-EBI-UniProt-GOA_27.02.2019_00h00	1.23774e-05	0.033419	5.61292e-17	1.79614e-15	[6, 7, 8, 9, 10, 11]	Group34	20.283	129	[ABL1, ABL2, ACTR2, ADNP, ARC, ASAP1, ASXL1, BCL11A, BMP5, BMP7, BMPR2, BMX, BRSK1, CAMSAP2, CAPRIN1, CARM1, CBFA2T2, CCDC6, CDC20, CDKL5, CHN1, CPNE5, CRABP2, CRKL, CRMP1, CXXC1, DAB2IP, DBN1, DENR, DPYSL3, DRAXIN, EFNB2, EFNB3, EGR2, EPHA3, EPHA4, EPHB3, FEZ1, FGFR1, FKBP9, FZD1, HDAC2, HECW2, IQGAP1, ITGA3, ITM2C, KDM1A, KIF13B, KREMEN1, L1CAM, LIMK1, LRRC4C, LTK, LZTS1, LZTS3, MACF1, MAP1B, M…
GO:0030335	positive regulation of cell migration	GO_BiologicalProcess-EBI-UniProt-GOA_27.02.2019_00h00	1.37297e-05	0.0370566	2.44717e-11	5.62849e-10	[4, 5, 6, 7]	Group31	20.2177	130	[AAMP, ABL1, ADAM12, ADAM8, ADAM9, ADAMTS1, ADGRA2, AKT3, ALOX12, ANXA1, ANXA3, APELA, APP, BCL2, BMP7, BMPR2, C3AR1, CARMIL1, CCAR1, CCDC6, CD274, CDH13, CEACAM6, CHN1, CHTOP, COL1A1, CRKL, CSE1L, CSF1R, CTNND1, CXCL14, DAB2IP, DMTN, ETS1, F2R, F3, FADD, FGF7, FGFBP1, FGFR1, FLI1, FLT1, FLT4, FOXF1, FPR3, GJA1, GRB7, GTSE1, HDAC7, HDAC9, IGBP1, IL23A, INSL3, IQGAP1, ITGA2, ITGA3, ITGA4, ITGAV, J…
GO:0001228	DNA-binding transcription activator activity, RNA polymerase II-specific	GO_BiologicalProcess-EBI-UniProt-GOA_27.02.2019_00h00	1.43605e-05	0.0387447	2.4843e-09	4.47175e-08	[7, 8, 9, 10, 11, 12, 13]	Group33	20.7721	113	[ALX4, ARID3A, ARNT2, BARX2, BSPH1, CD200, CHN1, CSRNP2, DMRT1, DMTF1, E2F4, EBF2, EGR2, EHF, ELF1, ELF3, ELF4, ELK3, EPAS1, ERG, ETS1, ETV5, ETV6, FLI1, FOSL1, FOXD1, FOXF1, FOXF2, FOXN1, GBX1, GCM1, GLI3, GRHL2, HCFC1, HEYL, HOXB3, HOXB4, HOXC11, HOXC13, HOXD10, HOXD13, IL17RD, ISL1, KLF5, KLF7, LMO2, MACC1, MAFB, MEF2C, MEIS2, MELTF, MEOX1, MITF, MSX1, MSX2, MTF1, MYBL2, MYOCD, NFATC1, NKX2-6,…
GO:0001216	DNA-binding transcription activator activity	GO_BiologicalProcess-EBI-UniProt-GOA_27.02.2019_00h00	1.43605e-05	0.0387447	2.4843e-09	4.47175e-08	[6, 7, 8, 9, 10, 11, 12]	Group33	20.7721	113	[ALX4, ARID3A, ARNT2, BARX2, BSPH1, CD200, CHN1, CSRNP2, DMRT1, DMTF1, E2F4, EBF2, EGR2, EHF, ELF1, ELF3, ELF4, ELK3, EPAS1, ERG, ETS1, ETV5, ETV6, FLI1, FOSL1, FOXD1, FOXF1, FOXF2, FOXN1, GBX1, GCM1, GLI3, GRHL2, HCFC1, HEYL, HOXB3, HOXB4, HOXC11, HOXC13, HOXD10, HOXD13, IL17RD, ISL1, KLF5, KLF7, LMO2, MACC1, MAFB, MEF2C, MEIS2, MELTF, MEOX1, MITF, MSX1, MSX2, MTF1, MYBL2, MYOCD, NFATC1, NKX2-6,…
GO:0016064	immunoglobulin mediated immune response	GO_BiologicalProcess-EBI-UniProt-GOA_27.02.2019_00h00	1.55917e-05	0.0420507	1.32618e-10	2.78498e-09	[6]	Group26	5.94406	17	[BCL10, C1QB, C1QC, C7, CLCF1, EXOSC3, FCGR2A, GCNT3, HNRNPC, IL10, IL13RA2, PITX2, RIF1, TNF, TNFSF13, TP53BP1, TRDC]
GO:0019724	B cell mediated immunity	GO_BiologicalProcess-EBI-UniProt-GOA_27.02.2019_00h00	1.59941e-05	0.0431202	1.32618e-10	2.78498e-09	[5]	Group26	5.90278	17	[BCL10, C1QB, C1QC, C7, CLCF1, EXOSC3, FCGR2A, GCNT3, HNRNPC, IL10, IL13RA2, PITX2, RIF1, TNF, TNFSF13, TP53BP1, TRDC]
GO:0007264	small GTPase mediated signal transduction	GO_BiologicalProcess-EBI-UniProt-GOA_27.02.2019_00h00	1.78028e-05	0.0479786	1.78028e-05	3.56056e-05	[4, 5, 6]	Group02	19.8047	142	[ABL1, ABL2, ADGRG1, ARAP2, ARAP3, ARFGAP1, ARHGAP18, ARHGAP22, ARHGAP23, ARHGAP29, ARHGAP31, ARHGAP6, ARHGAP8, ARHGDIB, ARHGEF1, ARHGEF10, ARHGEF15, ARHGEF17, ARHGEF18, ARHGEF38, ARHGEF4, BCR, CBL, CD2AP, CDC42EP1, CDC42EP3, CDC42EP4, CDC42EP5, CDH13, CDON, CHN1, COL1A2, COL3A1, CRKL, CYTH2, CYTH4, DAB2IP, DENND4B, DEPDC1B, DOCK11, DOCK9, DOK1, DOK3, DYNLL1, EGR2, EPS8, EPS8L1, F2R, FARP1, FGD4,…
GO:0043043	peptide biosynthetic process	GO_BiologicalProcess-EBI-UniProt-GOA_27.02.2019_00h00	1.82501e-05	0.0491658	1.85089e-05	1.85089e-05	[5, 6]	Group17	9.17993	75	[ACTR1B, ANXA2, APP, ATXN2, C8orf88, CACNA1C, CAPRIN1, CDK4, CHST2, CNOT10, CNOT11, CNOT2, CNOT3, CNOT6, CNOT9, CRMP1, DDX1, DENR, DHX9, DPH2, EIF2B5, EIF2S2, EIF2S3B, EIF3D, EIF4ENIF1, ELF1, FARSB, GCN1, GRB7, HNRNPD, HNRNPL, IARS, ILF3, INTS3, ITGA2, KHDRBS1, KHSRP, LSM14A, MAZ, MRPL47, MRPS26, NCBP2, NCK2, NCL, NCOA6, NOTCH4, PABPC1P2, PAIP1, PDLIM3, PIWIL4, PKP3, PLEKHN1, POLDIP3, PRNP, PRR16…
GO:0010604	positive regulation of macromolecule metabolic process	GO_BiologicalProcess-EBI-UniProt-GOA_27.02.2019_00h00	1.84498e-05	0.0496853	1.13845e-17	3.75689e-16	[3, 4, 5]	Group32	16.1905	646	[ABL1, ABL2, ACTA2, ACTG1, ACTL6A, ACTN1, ACTR1B, ACTR2, ACVRL1, ADAM12, ADAM19, ADAM8, ADAM9, ADARB1, ADCY3, ADCY4, ADCY7, ADNP, ADORA2B, AIM2, ALK, ALOX12, ALX4, ANKRD49, ANTXR1, ANXA2, ANXA3, AP2M1, APELA, APLNR, APP, ARHGAP8, ARID3A, ARID5B, ARL6IP5, ARNT2, ASH1L, ASXL1, ATG4B, ATXN7L3, BAK1, BARX2, BBC3, BCL10, BCL11A, BCL2, BCL9, BICRA, BMP5, BMP7, BMP8A, BMPR2, BPTF, BRD1, BRPF1, BSPH1, BV…
GO:0010604	positive regulation of macromolecule metabolic process	GO_BiologicalProcess-EBI-UniProt-GOA_27.02.2019_00h00	1.84498e-05	0.0496853	2.4843e-09	4.47175e-08	[3, 4, 5]	Group33	16.1905	646	[ABL1, ABL2, ACTA2, ACTG1, ACTL6A, ACTN1, ACTR1B, ACTR2, ACVRL1, ADAM12, ADAM19, ADAM8, ADAM9, ADARB1, ADCY3, ADCY4, ADCY7, ADNP, ADORA2B, AIM2, ALK, ALOX12, ALX4, ANKRD49, ANTXR1, ANXA2, ANXA3, AP2M1, APELA, APLNR, APP, ARHGAP8, ARID3A, ARID5B, ARL6IP5, ARNT2, ASH1L, ASXL1, ATG4B, ATXN7L3, BAK1, BARX2, BBC3, BCL10, BCL11A, BCL2, BCL9, BICRA, BMP5, BMP7, BMP8A, BMPR2, BPTF, BRD1, BRPF1, BSPH1, BV…
GO:0043603	cellular amide metabolic process	GO_BiologicalProcess-EBI-UniProt-GOA_27.02.2019_00h00	1.85089e-05	0.0498259	1.85089e-05	1.85089e-05	[4]	Group17	10.3198	142	[ACOT9, ACTR1B, ADSL, ALDH1L2, ALOXE3, ANXA2, AP2M1, APP, ARC, ATP13A2, ATXN2, B4GALT3, B4GALT5, C8orf88, CACNA1C, CACNG8, CALM2, CAPRIN1, CDK4, CERS5, CHRFAM7A, CHRNA7, CHST2, CHST4, CLEC7A, CNOT10, CNOT11, CNOT2, CNOT3, CNOT6, CNOT9, CPXM1, CPXM2, CPZ, CRMP1, DDX1, DENR, DHX9, DPH2, EFNB2, EIF2B5, EIF2S2, EIF2S3B, EIF3D, EIF4ENIF1, ELF1, ELOVL1, ELOVL4, ELOVL7, EPHA4, FA2H, FAR1, FARSB, FUT4, F…

## Sheet: TOP10
The top 10 biological functions of the gene set
GO_Term	Corrected_P_Value	Associated_Genes	Number_of_Genes
anatomical structure morphogenesis	1.73707e-27	20.8504	662
tube development	1.2713e-21	24.5312	314
tube morphogenesis	6.0838e-19	25.1203	261
vasculature development	3.48949e-18	25.9977	228
cardiovascular system development	6.49921e-18	25.8174	229
extracellular matrix organization	8.1186e-18	31.6397	137
blood vessel development	1.80311e-17	26.0404	219
anatomical structure formation involved in morphogenesis	3.96813e-16	22.8614	310
nervous system development	4.78108e-16	19.6213	570
multicellular organism development	1.05648e-15	17.3049	1080

## Sheet: IMMUNE
The immune-related biological functions of the gene set
GO_Term	Corrected_P_Value	Associated_Genes	Number_of_Genes
adaptive immune response	0.00149261	8.29082	65
immunoglobulin production	0.0169957	4.95868	12
humoral immune response	0.00134821	6.66667	31
B cell mediated immunity	0.0431202	5.90278	17
humoral immune response mediated by circulating immunoglobulin	0.0182993	4.06091	8
immunoglobulin mediated immune response	0.0420507	5.94406	17
innate immune response	6.29682e-06	8.71632	110
