# Supplementary material for: Human Hepatic Cancer Stem Cells (HCSCs) Markers Correlated With Immune Infiltrates Reveal Prognostic Significance of Hepatocellular Carcinoma
Source: Front Genet. 2020 Feb 28;11:112. doi: 10.3389/fgene.2020.00112 (PMC7058667; doi:10.3389/fgene.2020.00112)
Supplement: Supplementary file 10 [file Table_3.xlsx]

## Sheet: cluster
KEGG analysis of the 164 genes and 9 HCSC markers
Annotation Cluster 1	Enrichment Score: 3.6746075733796904
Category	Term	Count	%	PValue	Genes	List Total	Pop Hits	Pop Total	Fold Enrichment	Bonferroni	Benjamini	FDR
KEGG_PATHWAY	hsa05150:Staphylococcus aureus infection	8	4.73373	6.93976e-06	C3AR1, C1QB, FCGR1A, ITGB2, FCGR2A, HLA-DQA2, C1QC, IL10	94	54	6879	10.8416	0.00115827	0.00038624	0.00844061
KEGG_PATHWAY	hsa05140:Leishmaniasis	8	4.73373	4.32427e-05	TNF, FCGR1A, ITGB2, JAK2, FCGR2A, IFNGR2, HLA-DQA2, IL10	94	71	6879	8.24573	0.00719567	0.00103114	0.0525841
KEGG_PATHWAY	hsa05322:Systemic lupus erythematosus	9	5.32544	0.000426206	C7, C1QB, CD86, TNF, FCGR1A, FCGR2A, HLA-DQA2, C1QC, IL10	94	134	6879	4.91513	0.0687165	0.00709388	0.51717
KEGG_PATHWAY	hsa04145:Phagosome	7	4.14201	0.0156564	ACTG1, FCGR1A, COLEC12, ITGB2, FCGR2A, CLEC7A, HLA-DQA2	94	150	6879	3.41511	0.928303	0.0868661	17.4642
Annotation Cluster 2	Enrichment Score: 3.331426343700602
Category	Term	Count	%	PValue	Genes	List Total	Pop Hits	Pop Total	Fold Enrichment	Bonferroni	Benjamini	FDR
KEGG_PATHWAY	hsa05152:Tuberculosis	16	9.46746	1.07634e-08	BCL10, TNF, FADD, MALT1, ITGB2, HLA-DQA2, IL10, IFNA1, IL23A, BCL2, FCGR1A, JAK2, FCGR2A, CLEC7A, IFNGR2, SYK	94	177	6879	6.61522	1.79748e-06	8.9874e-07	1.30916e-05
KEGG_PATHWAY	hsa05140:Leishmaniasis	8	4.73373	4.32427e-05	TNF, FCGR1A, ITGB2, JAK2, FCGR2A, IFNGR2, HLA-DQA2, IL10	94	71	6879	8.24573	0.00719567	0.00103114	0.0525841
KEGG_PATHWAY	hsa05321:Inflammatory bowel disease (IBD)	6	3.5503	0.00164794	TNF, IL23A, TLR5, IFNGR2, HLA-DQA2, IL10	94	64	6879	6.8607	0.240756	0.0151853	1.98608
KEGG_PATHWAY	hsa05330:Allograft rejection	4	2.36686	0.0133364	CD86, TNF, HLA-DQA2, IL10	94	37	6879	7.91144	0.893772	0.0857824	15.0667
KEGG_PATHWAY	hsa05145:Toxoplasmosis	6	3.5503	0.016296	TNF, BCL2, JAK2, IFNGR2, HLA-DQA2, IL10	94	110	6879	3.99168	0.935678	0.0874037	18.1141
KEGG_PATHWAY	hsa05310:Asthma	3	1.77515	0.0615915	TNF, HLA-DQA2, IL10	94	30	6879	7.31809	0.999975	0.238306	53.8471
Annotation Cluster 3	Enrichment Score: 2.5831591607548825
Category	Term	Count	%	PValue	Genes	List Total	Pop Hits	Pop Total	Fold Enrichment	Bonferroni	Benjamini	FDR
KEGG_PATHWAY	hsa04620:Toll-like receptor signaling pathway	8	4.73373	0.000540102	IKBKE, CD86, IFNA1, TNF, PIK3CD, FADD, TLR5, TLR7	94	106	6879	5.52308	0.0862711	0.00691608	0.654958
KEGG_PATHWAY	hsa04622:RIG-I-like receptor signaling pathway	6	3.5503	0.00245492	IKBKE, IFNA1, TNF, IFNE, MAP3K1, FADD	94	70	6879	6.27264	0.336665	0.0213723	2.94538
KEGG_PATHWAY	hsa05161:Hepatitis B	7	4.14201	0.013428	IKBKE, IFNA1, TNF, BCL2, MAP3K1, PIK3CD, FADD	94	145	6879	3.53287	0.895405	0.0831699	15.1625
Annotation Cluster 4	Enrichment Score: 2.032016531100984
Category	Term	Count	%	PValue	Genes	List Total	Pop Hits	Pop Total	Fold Enrichment	Bonferroni	Benjamini	FDR
KEGG_PATHWAY	hsa04064:NF-kappa B signaling pathway	7	4.14201	0.00108781	BCL10, PRKCQ, TNF, TNFRSF11A, BCL2, MALT1, SYK	94	87	6879	5.88811	0.166201	0.010635	1.31511
KEGG_PATHWAY	hsa04660:T cell receptor signaling pathway	6	3.5503	0.0111319	BCL10, PRKCQ, TNF, PIK3CD, MALT1, IL10	94	100	6879	4.39085	0.845793	0.0749375	12.7296
KEGG_PATHWAY	hsa04662:B cell receptor signaling pathway	4	2.36686	0.0661954	BCL10, PIK3CD, MALT1, SYK	94	69	6879	4.24237	0.999989	0.248691	56.527
Annotation Cluster 5	Enrichment Score: 1.8733087702479645
Category	Term	Count	%	PValue	Genes	List Total	Pop Hits	Pop Total	Fold Enrichment	Bonferroni	Benjamini	FDR
KEGG_PATHWAY	hsa05133:Pertussis	7	4.14201	0.000493825	C1QB, TNF, IL23A, ITGB2, CXCL6, C1QC, IL10	94	75	6879	6.83021	0.0791785	0.00685052	0.598994
KEGG_PATHWAY	hsa05144:Malaria	4	2.36686	0.0281691	TNF, CCL2, ITGB2, IL10	94	49	6879	5.97395	0.991535	0.134631	29.3579
KEGG_PATHWAY	hsa05146:Amoebiasis	4	2.36686	0.172475	TNF, PIK3CD, ITGB2, IL10	94	106	6879	2.76154	1	0.468641	90.001
Annotation Cluster 6	Enrichment Score: 1.6520082035672554
Category	Term	Count	%	PValue	Genes	List Total	Pop Hits	Pop Total	Fold Enrichment	Bonferroni	Benjamini	FDR
KEGG_PATHWAY	hsa05330:Allograft rejection	4	2.36686	0.0133364	CD86, TNF, HLA-DQA2, IL10	94	37	6879	7.91144	0.893772	0.0857824	15.0667
KEGG_PATHWAY	hsa04672:Intestinal immune network for IgA production	4	2.36686	0.0252727	CD86, TNFSF13, HLA-DQA2, IL10	94	47	6879	6.22816	0.986085	0.125049	26.754
KEGG_PATHWAY	hsa05320:Autoimmune thyroid disease	4	2.36686	0.0328311	CD86, IFNA1, HLA-DQA2, IL10	94	52	6879	5.6293	0.996208	0.147243	33.3711
Annotation Cluster 7	Enrichment Score: 1.323670590672954
Category	Term	Count	%	PValue	Genes	List Total	Pop Hits	Pop Total	Fold Enrichment	Bonferroni	Benjamini	FDR
KEGG_PATHWAY	hsa05330:Allograft rejection	4	2.36686	0.0133364	CD86, TNF, HLA-DQA2, IL10	94	37	6879	7.91144	0.893772	0.0857824	15.0667
KEGG_PATHWAY	hsa05332:Graft-versus-host disease	3	1.77515	0.0728568	CD86, TNF, HLA-DQA2	94	33	6879	6.6528	0.999997	0.259765	60.1525
KEGG_PATHWAY	hsa04940:Type I diabetes mellitus	3	1.77515	0.110022	CD86, TNF, HLA-DQA2	94	42	6879	5.2272	1	0.351155	75.7733
Annotation Cluster 8	Enrichment Score: 1.2732572713491062
Category	Term	Count	%	PValue	Genes	List Total	Pop Hits	Pop Total	Fold Enrichment	Bonferroni	Benjamini	FDR
KEGG_PATHWAY	hsa05161:Hepatitis B	7	4.14201	0.013428	IKBKE, IFNA1, TNF, BCL2, MAP3K1, PIK3CD, FADD	94	145	6879	3.53287	0.895405	0.0831699	15.1625
KEGG_PATHWAY	hsa04210:Apoptosis	4	2.36686	0.0510665	TNF, BCL2, PIK3CD, FADD	94	62	6879	4.72135	0.999842	0.20575	47.1414
KEGG_PATHWAY	hsa04071:Sphingolipid signaling pathway	4	2.36686	0.220842	TNF, S1PR1, BCL2, PIK3CD	94	120	6879	2.43936	1	0.531256	95.1936
Annotation Cluster 9	Enrichment Score: 1.0265753258645192
Category	Term	Count	%	PValue	Genes	List Total	Pop Hits	Pop Total	Fold Enrichment	Bonferroni	Benjamini	FDR
KEGG_PATHWAY	hsa04668:TNF signaling pathway	6	3.5503	0.0146063	TNF, CCL2, SOCS3, PIK3CD, FADD, JAG1	94	107	6879	4.1036	0.914329	0.0869903	16.3868
KEGG_PATHWAY	hsa05160:Hepatitis C	6	3.5503	0.0336664	IKBKE, IFNA1, TNF, SOCS3, PIK3CD, PSME3	94	133	6879	3.30139	0.996717	0.146888	34.0676
KEGG_PATHWAY	hsa04930:Type II diabetes mellitus	3	1.77515	0.137004	TNF, SOCS3, PIK3CD	94	48	6879	4.5738	1	0.407585	83.3405
KEGG_PATHWAY	hsa04931:Insulin resistance	4	2.36686	0.17919	PRKCQ, TNF, SOCS3, PIK3CD	94	108	6879	2.7104	1	0.476174	90.9443
KEGG_PATHWAY	hsa04932:Non-alcoholic fatty liver disease (NAFLD)	3	1.77515	0.610014	TNF, SOCS3, PIK3CD	94	151	6879	1.45392	1	0.890831	99.9989
Annotation Cluster 10	Enrichment Score: 0.5367787468669689
Category	Term	Count	%	PValue	Genes	List Total	Pop Hits	Pop Total	Fold Enrichment	Bonferroni	Benjamini	FDR
KEGG_PATHWAY	hsa04015:Rap1 signaling pathway	6	3.5503	0.154287	ACTG1, ADCY7, DRD2, PIK3CD, ITGB2, CSF1R	94	210	6879	2.09088	1	0.441791	86.9743
KEGG_PATHWAY	hsa04670:Leukocyte transendothelial migration	4	2.36686	0.203228	ACTG1, PIK3CD, ITGB2, JAM3	94	115	6879	2.54542	1	0.504702	93.6917
KEGG_PATHWAY	hsa04810:Regulation of actin cytoskeleton	3	1.77515	0.78226	ACTG1, PIK3CD, ITGB2	94	210	6879	1.04544	1	0.964908	100

## Sheet: Sheet3
Immune-related KEGG pathways
Term	Count	PValue	AnnotationCluster	EnrichmentScore
hsa04620:Toll-like receptor signaling pathway	8	0.000540102	Cluster 3	2.58316
hsa04064:NF-kappa B signaling pathway	7	0.00108781	Cluster 4	2.03202
hsa04622:RIG-I-like receptor signaling pathway	6	0.00245492	Cluster 3	2.58316
hsa04660:T cell receptor signaling pathway	6	0.0111319	Cluster 4	2.03202
hsa05161:Hepatitis B	7	0.013428	Cluster 3	2.58316
hsa05161:Hepatitis B	7	0.013428	Cluster 8	1.27326
hsa04668:TNF signaling pathway	6	0.0146063	Cluster 9	1.02658
hsa05160:Hepatitis C	6	0.0336664	Cluster 9	1.02658
hsa04210:Apoptosis	4	0.0510665	Cluster 8	1.27326
hsa04662:B cell receptor signaling pathway	4	0.0661954	Cluster 4	2.03202
hsa04930:Type II diabetes mellitus	3	0.137004	Cluster 9	1.02658
hsa04015:Rap1 signaling pathway	6	0.154287	Cluster 10	0.536779
hsa04931:Insulin resistance	4	0.17919	Cluster 9	1.02658
hsa04670:Leukocyte transendothelial migration	4	0.203228	Cluster 10	0.536779
hsa04071:Sphingolipid signaling pathway	4	0.220842	Cluster 8	1.27326
hsa04932:Non-alcoholic fatty liver disease (NAFLD)	3	0.610014	Cluster 9	1.02658
hsa04810:Regulation of actin cytoskeleton	3	0.78226	Cluster 10	0.536779
